# Supplementary material for: Damage characteristics and constitutive modeling of coal under real-time temperatures
Source: PLoS One. 2026 Jul 1;21(7):e0347468. doi: 10.1371/journal.pone.0347468 (PMC13322557; doi:10.1371/journal.pone.0347468)
Supplement: S1 File — This single Excel file contains all original data generated in this study, which are organized into three worksheets. Sheet 1 includes the raw and processed macroscopic mechanical test data, such as stress-strain curves and failure parameters. Sheet 2 contains the numerical simulation datasets and model outputs, including simulation parameters and intermediate results. Sheet 3 presents the constitutive equation verification data. All data are original works of the authors and are fully available in this file. (XLSX) [file pone.0347468.s001.xlsx]

## Sheet: Experiment
experiment
25		50		75		100		125		150
0	0	0	0	0	0	0	0	0	0	0	0
0.2	0.05471	0.2	0.0466	0.2	0.05393	0.2	0.07227	0.2	0.02419	0.2	0.00766
0.4	0.09777	0.4	0.09193	0.4	0.10786	0.4	0.12364	0.4	0.04838	0.4	0.01532
0.6	0.1445	0.6	0.12875	0.6	0.1407	0.6	0.16974	0.6	0.07301	0.6	0.02913
0.8	0.19135	0.8	0.17217	0.8	0.17472	0.8	0.21148	0.8	0.09901	0.8	0.04399
1	0.25949	1	0.21805	1	0.23194	1	0.25182	1	0.12502	1	0.05981
1.2	0.33186	1.2	0.29656	1.2	0.28044	1.2	0.29832	1.2	0.15102	1.2	0.07584
1.4	0.39113	1.4	0.37266	1.4	0.32387	1.4	0.35323	1.4	0.17703	1.4	0.10395
1.6	0.4504	1.6	0.44996	1.6	0.3474	1.6	0.40365	1.6	0.21262	1.6	0.16078
1.8	0.49264	1.8	0.5109	1.8	0.36722	1.8	0.43846	1.8	0.25183	1.8	0.21025
2	0.52003	2	0.59355	2	0.40993	2	0.46131	2	0.29104	2	0.2487
2.2	0.54416	2.2	0.67654	2.2	0.48382	2.2	0.47736	2.2	0.32025	2.2	0.2699
2.4	0.57751	2.4	0.76364	2.4	0.54123	2.4	0.50242	2.4	0.32626	2.4	0.28175
2.6	0.61854	2.6	0.85073	2.6	0.62002	2.6	0.54748	2.6	0.33081	2.6	0.28664
2.8	0.6783	2.8	0.90011	2.8	0.67186	2.8	0.60534	2.8	0.3345	2.8	0.29112
3	0.75056	3	0.94765	3	0.71764	3	0.66442	3	0.37048	3	0.31585
3.2	0.82281	3.2	0.9695	3.2	0.76339	3.2	0.72245	3.2	0.41438	3.2	0.34971
3.4	0.88077	3.4	0.99352	3.4	0.80913	3.4	0.77602	3.4	0.45827	3.4	0.37438
3.6	0.93829	3.6	1.02893	3.6	0.85979	3.6	0.8296	3.6	0.50217	3.6	0.39295
3.8	0.98982	3.8	1.06434	3.8	0.93472	3.8	0.88802	3.8	0.55875	3.8	0.44163
4	1.03904	4	1.10088	4	1.01684	4	0.95141	4	0.62148	4	0.49121
4.2	1.0858	4.2	1.13945	4.2	1.07562	4.2	0.99008	4.2	0.68421	4.2	0.52029
4.4	1.12087	4.4	1.17802	4.4	1.11469	4.4	1.02597	4.4	0.74166	4.4	0.54923
4.6	1.15593	4.6	1.24054	4.6	1.13376	4.6	1.04436	4.6	0.78312	4.6	0.57399
4.8	1.22412	4.8	1.31583	4.8	1.17594	4.8	1.06274	4.8	0.81676	4.8	0.59875
5	1.33905	5	1.39113	5	1.24427	5	1.10317	5	0.83255	5	0.61942
5.2	1.50828	5.2	1.49205	5.2	1.35014	5.2	1.1906	5.2	0.84835	5.2	0.63721
5.4	1.65082	5.4	1.60639	5.4	1.45601	5.4	1.27803	5.4	0.8847	5.4	0.65581
5.6	1.79318	5.6	1.71955	5.6	1.56438	5.6	1.36547	5.6	0.92774	5.6	0.67451
5.8	1.90694	5.8	1.83236	5.8	1.67719	5.8	1.4529	5.8	0.97079	5.8	0.69842
6	2.0335	6	1.96811	6	1.78999	6	1.54033	6	1.04822	6	0.73143
6.2	2.18305	6.2	2.10695	6.2	1.9028	6.2	1.62776	6.2	1.13475	6.2	0.76927
6.4	2.32749	6.4	2.22587	6.4	2.0156	6.4	1.73108	6.4	1.21969	6.4	0.81717
6.6	2.48792	6.6	2.36093	6.6	2.13223	6.6	1.8348	6.6	1.29788	6.6	0.86508
6.8	2.68139	6.8	2.52191	6.8	2.24944	6.8	1.93853	6.8	1.37803	6.8	0.91299
7	2.87486	7	2.65853	7	2.36957	7	2.0479	7	1.46188	7	0.96675
7.2	3.06233	7.2	2.79471	7.2	2.51969	7.2	2.17181	7.2	1.54573	7.2	1.0297
7.4	3.23057	7.4	2.94092	7.4	2.6698	7.4	2.29572	7.4	1.62958	7.4	1.09266
7.6	3.3988	7.6	3.08881	7.6	2.81981	7.6	2.41963	7.6	1.71375	7.6	1.15561
7.8	3.57773	7.8	3.25056	7.8	2.96964	7.8	2.54328	7.8	1.81233	7.8	1.21781
8	3.76213	8	3.4268	8	3.11947	8	2.66357	8	1.91091	8	1.27958
8.2	3.97676	8.2	3.60609	8.2	3.274	8.2	2.78386	8.2	2.0095	8.2	1.34136
8.4	4.23409	8.4	3.90601	8.4	3.43161	8.4	2.90416	8.4	2.10921	8.4	1.40673
8.6	4.47414	8.6	4.16392	8.6	3.58921	8.6	3.02445	8.6	2.2108	8.6	1.47688
8.8	4.6985	8.8	4.35669	8.8	3.74695	8.8	3.15685	8.8	2.3124	8.8	1.54704
9	4.91943	9	4.54201	9	3.93382	9	3.30687	9	2.41399	9	1.61553
9.2	5.13251	9.2	4.73279	9.2	4.12069	9.2	3.45689	9.2	2.51153	9.2	1.68292
9.4	5.34559	9.4	4.9522	9.4	4.30752	9.4	3.60691	9.4	2.60741	9.4	1.7503
9.6	5.56663	9.6	5.20417	9.6	4.49418	9.6	3.75796	9.6	2.70329	9.6	1.81769
9.8	5.79205	9.8	5.4452	9.8	4.68085	9.8	3.91777	9.8	2.79917	9.8	1.88876
10	6.02991	10	5.68164	10	4.86752	10	4.07758	10	2.89505	10	1.96002
10.2	6.28276	10.2	5.9163	10.2	5.05666	10.2	4.2374	10.2	2.99503	10.2	2.03129
10.4	6.55903	10.4	6.14953	10.4	5.25625	10.4	4.39721	10.4	3.0974	10.4	2.10841
10.6	6.89313	10.6	6.39261	10.6	5.45583	10.6	4.56432	10.6	3.19977	10.6	2.18599
10.8	7.20712	10.8	6.66388	10.8	5.65542	10.8	4.73415	10.8	3.30791	10.8	2.26357
11	7.48252	11	6.92979	11	5.86036	11	4.90398	11	3.42662	11	2.34115
11.2	7.75979	11.2	7.18905	11.2	6.08604	11.2	5.07565	11.2	3.54533	11.2	2.42321
11.4	8.03911	11.4	7.43854	11.4	6.31172	11.4	5.24985	11.4	3.66405	11.4	2.50608
11.6	8.32263	11.6	7.6713	11.6	6.5374	11.6	5.42405	11.6	3.77392	11.6	2.58894
11.8	8.61127	11.8	7.90079	11.8	6.77276	11.8	5.60241	11.8	3.87694	11.8	2.67444
12	8.89992	12	8.11431	12	7.01057	12	5.7941	12	3.97996	12	2.767
12.2	9.16444	12.2	8.07494	12.2	7.24837	12.2	5.98578	12.2	4.08298	12.2	2.85956
12.4	9.42041	12.4	7.94073	12.4	7.48582	12.4	6.17472	12.4	4.186	12.4	2.95212
12.6	9.68673	12.6	8.15175	12.6	7.72183	12.6	6.36051	12.6	4.29316	12.6	3.04467
12.8	9.96644	12.8	8.47842	12.8	7.95783	12.8	6.54537	12.8	4.41505	12.8	3.15271
13	10.2769	13	8.71932	13	8.19383	13	6.71568	13	4.53694	13	3.26774
13.2	10.5968	13.2	8.9625	13.2	8.42984	13.2	6.88598	13.2	4.65884	13.2	3.38278
13.4	10.9127	13.4	9.19781	13.4	8.67433	13.4	7.05295	13.4	4.77706	13.4	3.49781
13.6	11.1814	13.6	9.43173	13.6	8.92375	13.6	7.19527	13.6	4.88703	13.6	3.59995
13.8	11.4502	13.8	9.68524	13.8	9.17317	13.8	7.33663	13.8	4.997	13.8	3.69936
14	11.7085	14	9.94304	14	9.4226	14	7.4768	14	5.10698	14	3.79877
14.2	11.9539	14.2	10.1609	14.2	9.64023	14.2	7.64289	14.2	5.21152	14.2	3.89818
14.4	12.1989	14.4	10.3065	14.4	9.84683	14.4	7.82401	14.4	5.31517	14.4	3.9973
14.6	12.443	14.6	10.4576	14.6	9.9899	14.6	8.00707	14.6	5.41882	14.6	4.09084
14.8	12.6147	14.8	10.5627	14.8	10.1314	14.8	8.1504	14.8	5.52487	14.8	4.18437
15	12.6501	15	10.6571	15	10.2735	15	8.23755	15	5.63284	15	4.27791
15.2	12.6847	15.2	10.7288	15.2	10.3725	15.2	8.05494	15.2	5.74469	15.2	4.37144
15.4	12.585	15.4	10.8086	15.4	10.4637	15.4	8.17147	15.4	5.87007	15.4	4.46498
15.6	10.1313	15.6	10.8591	15.6	10.5509	15.6	8.36304	15.6	5.99545	15.6	4.55852
15.8	10.1308	15.8	10.7899	15.8	10.6199	15.8	8.47857	15.8	6.11951	15.8	4.67224
16	10.172	16	6.57352	16	10.5861	16	8.61831	16	6.24336	16	4.78745
16.2	9.90075	16.2	6.5896	16.2	10.4064	16.2	8.75673	16.2	6.36389	16.2	4.90266
16.4	7.9494	16.4	2.88014	16.4	8.71722	16.4	8.91683	16.4	6.47635	16.4	5.01787
16.6	5.0632	16.6	1.02522	16.6	5.94974	16.6	9.08061	16.6	6.58881	16.6	5.13308
16.8	2.08323			16.8	1.05915	16.8	9.22501	16.8	6.72549	16.8	5.24737
						17	9.39652	17	6.86491	17	5.32994
						17.2	9.55947	17.2	6.98696	17.2	5.41251
						17.4	9.612	17.4	7.10901	17.4	5.49507
						17.6	9.49036	17.6	7.18105	17.6	5.57764
						17.8	8.48631	17.8	7.26182	17.8	5.6602
						18	7.14215	18	7.33906	18	5.74738
						18.2	5.96345	18.2	7.41515	18.2	5.85338
						18.4	4.10919	18.4	7.49604	18.4	5.95937
						18.6	1.83325	18.6	7.56938	18.6	6.06537
								18.8	7.65776	18.8	6.17136
								19	7.75117	19	6.27736
								19.2	7.82027	19.2	6.37261
								19.4	7.88261	19.4	6.46329
								19.6	7.90401	19.6	6.54072
								19.8	7.80003	19.8	6.61335
								20	7.5728	20	6.66224
								20.2	7.3435	20.2	6.70068
								20.4	6.73975	20.4	6.76901
								20.6	6.01629	20.6	6.8225
								20.8	5.30288	20.8	6.82928
								21	4.88326	21	6.80402
								21.2	4.28143	21.2	6.64471
								21.4	3.48611	21.4	6.47932
								21.6	2.73169	21.6	6.24566
								21.8	1.51011	21.8	6.00333
										22	5.70202
										22.2	5.38064
										22.4	5.00352
										22.6	4.48613
										22.8	3.89508
										23	3.24656
										23.2	2.66241
										23.4	1.93591

## Sheet: PFC
PFC
25		crack			50		crack			75		crack			100		crack			125		crack			150		crack
Stress-strain		Total	tension	shear	Stress-strain		Total	tension	shear	Stress-strain		Total	tension	shear	Stress-strain		Total	tension	shear	Stress-strain		Total	tension	shear	Stress-strain		Total	tension	shear
0	0	188	102	86	0	0	415	249	166	0	0	551	337	214	0	0	913	584	329	0	0	1488	993	495	0	0	1972	628	1344
-0.00821	0.00836	226	135	91	-0.00214	0.011	448	272	176	0.0004704	0.00943	551	337	214	-0.0046	0.00331	987	599	388	-0.00878	0.00525	1776	1100	676	-0.00333	0.00674	2099	723	1376
-0.00574	0.02157	234	143	91	0.000873351	0.0218	451	275	176	0.00331	0.02099	551	337	214	0.00588	0.0467	1041	620	421	-0.00536	0.0134	1828	1123	705	0.00136	0.01336	2197	786	1411
-0.00172	0.02411	239	148	91	0.00546	0.04289	452	276	176	0.00758	0.04367	551	337	214	0.01643	0.11741	1101	648	453	0.000186989	0.0206	1852	1139	713	0.0085	0.02628	2276	835	1441
0.00319	0.06322	244	153	91	0.00957	0.08787	452	276	176	0.01158	0.08968	551	337	214	0.02587	0.12486	1162	677	485	0.00692	0.04985	1875	1154	721	0.0149	0.05384	2338	877	1461
0.00808	0.11818	250	158	92	0.01361	0.14059	453	277	176	0.01497	0.13351	551	337	214	0.03731	0.12649	1209	693	516	0.01244	0.0825	1898	1167	731	0.0212	0.08614	2389	912	1477
0.01285	0.18384	253	160	93	0.01689	0.18615	453	277	176	0.01819	0.16	551	337	214	0.04888	0.12584	1250	716	534	0.01746	0.1205	1924	1179	745	0.0263	0.11406	2417	927	1490
0.01604	0.2495	255	162	93	0.02074	0.20568	453	277	176	0.02189	0.16867	551	337	214	0.06075	0.12357	1290	736	554	0.02205	0.1485	1950	1190	760	0.0323	0.12602	2444	942	1502
0.01858	0.26919	260	167	93	0.02434	0.21479	453	277	176	0.02497	0.17988	551	337	214	0.07243	0.12227	1323	751	572	0.02796	0.156	1971	1201	770	0.0379	0.13161	2471	957	1514
0.02151	0.27576	264	171	93	0.02736	0.22976	453	277	176	0.02733	0.18599	551	337	214	0.08278	0.1187	1347	766	581	0.03281	0.1695	1989	1212	777	0.0426	0.14078	2488	966	1522
0.02475	0.30108	267	173	94	0.03005	0.23107	453	277	176	0.03079	0.17937	551	337	214	0.09557	0.11676	1371	783	588	0.03652	0.1755	2008	1223	785	0.0468	0.14158	2505	974	1531
0.02794	0.31797	270	176	94	0.03365	0.2213	453	277	176	0.03413	0.18141	551	337	214	0.10835	0.11416	1394	798	596	0.04066	0.1685	2030	1234	796	0.0524	0.1356	2521	983	1538
0.0315	0.30108	271	177	94	0.03725	0.23107	453	277	176	0.03752	0.18243	551	337	214	0.12113	0.11189	1413	809	604	0.0456	0.1715	2052	1245	807	0.058	0.14158	2537	991	1546
0.03424	0.30765	272	178	94	0.03981	0.22716	453	277	176	0.04122	0.17886	551	337	214	0.1333	0.10995	1426	817	609	0.05054	0.1745	2074	1257	817	0.062	0.13918	2551	999	1552
0.03774	0.31984	275	181	94	0.04322	0.22195	453	277	176	0.04455	0.18141	551	337	214	0.14548	0.10865	1435	825	610	0.05372	0.1685	2096	1272	824	0.0673	0.13599	2564	1007	1557
0.04105	0.30202	278	184	94	0.0472	0.22846	453	277	176	0.04892	0.17988	551	337	214	0.15826	0.10735	1451	833	618	0.05813	0.169	2119	1287	832	0.0735	0.13998	2578	1016	1562
0.04359	0.3039	281	187	94	0.05118	0.22325	453	277	176	0.05219	0.17937	551	337	214	0.17043	0.10605	1460	841	619	0.06315	0.173	2136	1297	839	0.0797	0.13679	2590	1020	1570
0.04658	0.31422	281	187	94	0.05452	0.22456	453	277	176	0.05595	0.17784	551	337	214	0.18322	0.11189	1468	849	619	0.068	0.167	2151	1304	847	0.0849	0.13759	2601	1023	1578
0.04983	0.30765	281	187	94	0.0578	0.22651	453	277	176	0.05928	0.17733	551	337	214	0.196	0.1667	1476	854	622	0.07241	0.17	2167	1313	854	0.09	0.13879	2613	1026	1587
0.0525	0.30015	282	188	94	0.06197	0.2187	453	277	176	0.06305	0.17937	551	337	214	0.20878	0.19914	1484	855	629	0.07674	0.172	2187	1322	865	0.0965	0.134	2624	1029	1595
0.05543	0.31046	282	188	94	0.06422	0.22521	453	277	176	0.06728	0.17529	551	337	214	0.22157	0.21016	1492	863	629	0.08123	0.1645	2209	1333	876	0.1	0.13799	2635	1034	1601
0.05867	0.30859	283	189	94	0.06679	0.22456	453	277	176	0.07153	0.17733	551	337	214	0.23374	0.2173	1500	864	636	0.08582	0.169	2230	1345	885	0.104	0.13759	2646	1040	1606
0.06255	0.29639	284	190	94	0.07128	0.2174	453	277	176	0.07578	0.17274	551	337	214	0.24652	0.22281	1503	864	639	0.08997	0.17	2245	1355	890	0.111	0.1332	2657	1045	1612
0.06555	0.30859	284	190	94	0.07449	0.22195	453	277	176	0.07941	0.17274	551	337	214	0.2593	0.2267	1505	866	639	0.09438	0.164	2260	1367	893	0.116	0.13599	2669	1051	1618
0.06873	0.30202	285	191	94	0.07899	0.21609	453	277	176	0.08305	0.17223	551	337	214	0.27209	0.22897	1514	875	639	0.09967	0.1665	2273	1377	896	0.123	0.1324	2683	1056	1627
0.07191	0.29827	285	191	94	0.08284	0.21544	453	277	176	0.08729	0.16816	551	337	214	0.28487	0.23092	1522	883	639	0.10408	0.1655	2284	1384	900	0.129	0.13201	2697	1062	1635
0.07509	0.29827	286	192	94	0.08734	0.21479	453	277	176	0.09214	0.16867	551	337	214	0.29704	0.23254	1523	884	639	0.11025	0.164	2295	1391	904	0.136	0.13161	2711	1068	1643
0.07827	0.29827	286	192	94	0.09119	0.21284	453	277	176	0.09639	0.16612	551	337	214	0.30983	0.23449	1523	884	639	0.11554	0.1615	2303	1395	908	0.142	0.13041	2722	1073	1649
0.08145	0.29921	286	192	94	0.09633	0.21089	453	277	176	0.10002	0.16459	551	337	214	0.32261	0.23611	1523	884	639	0.11907	0.162	2311	1399	912	0.15	0.12921	2734	1079	1655
0.084	0.29264	286	192	94	0.10018	0.21024	453	277	176	0.10184	0.16408	551	337	214	0.33539	0.23708	1524	885	639	0.12437	0.1615	2319	1404	915	0.156	0.12882	2745	1084	1661
0.08782	0.29077	287	193	94	0.10403	0.20763	453	277	176	0.10487	0.16459	551	337	214	0.34817	0.23838	1531	892	639	0.13054	0.1595	2329	1410	919	0.162	0.12722	2756	1090	1666
0.091	0.29639	287	193	94	0.10788	0.20438	453	277	176	0.10851	0.16102	551	337	214	0.36035	0.25168	1533	888	645	0.13671	0.1595	2341	1418	923	0.168	0.12523	2767	1096	1671
0.09482	0.28701	288	194	94	0.11174	0.20698	453	277	176	0.11335	0.16306	551	337	214	0.37313	0.29189	1533	884	649	0.14201	0.156	2351	1425	926	0.174	0.12682	2778	1101	1677
0.098	0.28608	288	194	94	0.11559	0.19982	453	277	176	0.1176	0.1595	551	337	214	0.38591	0.32303	1533	884	649	0.14642	0.155	2363	1433	930	0.18	0.12243	2789	1107	1682
0.10118	0.29264	288	194	94	0.11944	0.20438	453	277	176	0.12245	0.16	551	337	214	0.3987	0.3373	1533	884	649	0.14994	0.1565	2373	1440	933	0.186	0.12523	2796	1112	1684
0.10436	0.28139	288	194	94	0.12394	0.19852	453	277	176	0.12669	0.15797	551	337	214	0.41087	0.34378	1533	884	649	0.15435	0.154	2382	1447	935	0.193	0.12164	2802	1118	1684
0.10818	0.28139	288	194	94	0.12779	0.20047	453	277	176	0.12973	0.15746	551	337	214	0.42365	0.34703	1533	884	649	0.15965	0.152	2390	1455	935	0.199	0.12283	2807	1123	1684
0.11136	0.28326	288	194	94	0.13164	0.19787	453	277	176	0.13458	0.15644	551	337	214	0.43643	0.35027	1537	888	649	0.16494	0.1535	2398	1462	936	0.205	0.12124	2813	1128	1685
0.11455	0.2767	288	194	94	0.1355	0.19722	453	277	176	0.13881	0.15593	551	337	214	0.44922	0.35351	1543	894	649	0.17023	0.1505	2404	1465	939	0.211	0.12084	2821	1131	1690
0.11836	0.27482	288	194	94	0.13999	0.19592	453	277	176	0.14306	0.15389	551	337	214	0.462	0.35676	1543	894	649	0.17464	0.1515	2412	1470	942	0.218	0.12004	2830	1134	1696
0.12282	0.27764	288	194	94	0.14385	0.19462	453	277	176	0.14731	0.15338	551	337	214	0.47417	0.36	1543	894	649	0.18081	0.1495	2418	1473	945	0.224	0.11924	2838	1137	1701
0.12664	0.27201	288	194	94	0.14834	0.19396	453	277	176	0.15094	0.15287	551	337	214	0.48696	0.36649	1543	894	649	0.18434	0.1485	2422	1473	949	0.231	0.11885	2847	1140	1707
0.12918	0.27295	288	194	94	0.15348	0.19136	453	277	176	0.15519	0.15083	551	337	214	0.49974	0.36973	1543	894	649	0.18963	0.149	2426	1473	953	0.239	0.11725	2855	1142	1713
0.13236	0.27388	288	194	94	0.15797	0.19201	453	277	176	0.15882	0.15134	551	337	214	0.51252	0.36973	1543	894	649	0.19581	0.148	2430	1475	955	0.246	0.11765	2863	1145	1718
0.13555	0.27107	288	194	94	0.16183	0.19006	453	277	176	0.16246	0.1493	551	337	214	0.5253	0.37297	1543	894	649	0.20198	0.146	2434	1479	955	0.252	0.11645	2871	1148	1723
0.13873	0.26638	288	194	94	0.16568	0.18876	453	277	176	0.16609	0.1493	551	337	214	0.53748	0.39243	1543	894	649	0.20728	0.147	2437	1482	955	0.258	0.11565	2875	1151	1724
0.14191	0.27013	288	194	94	0.16953	0.18811	453	277	176	0.17034	0.14879	551	337	214	0.55026	0.42486	1543	894	649	0.21345	0.144	2441	1486	955	0.264	0.11526	2877	1153	1724
0.14509	0.26826	288	194	94	0.17339	0.1868	453	277	176	0.17519	0.14778	551	337	214	0.56304	0.45081	1543	894	649	0.21962	0.145	2445	1490	955	0.27	0.11446	2880	1156	1724
0.14891	0.26169	288	194	94	0.17724	0.18485	453	277	176	0.17882	0.14828	551	337	214	0.57583	0.46054	1543	894	649	0.2258	0.143	2448	1493	955	0.276	0.11326	2883	1159	1724
0.15209	0.26544	288	194	94	0.18109	0.1855	453	277	176	0.18246	0.14727	551	337	214	0.58861	0.47027	1543	894	649	0.22933	0.1425	2448	1493	955	0.282	0.11366	2886	1162	1724
0.15591	0.26263	288	194	94	0.18559	0.18355	453	277	176	0.18671	0.14778	551	337	214	0.60078	0.47351	1543	894	649	0.23462	0.142	2448	1493	955	0.289	0.11246	2888	1164	1724
0.15909	0.26075	288	194	94	0.18944	0.18355	453	277	176	0.19034	0.14625	551	337	214	0.61478	0.47676	1543	894	649	0.23991	0.1415	2448	1493	955	0.295	0.11246	2891	1167	1724
0.16227	0.26075	288	194	94	0.19458	0.1829	453	277	176	0.19398	0.14676	551	337	214	0.62696	0.48324	1543	894	649	0.2452	0.1395	2448	1493	955	0.303	0.11207	2894	1168	1726
0.16609	0.25981	288	194	94	0.19907	0.18355	453	277	176	0.19761	0.14523	551	337	214	0.63913	0.48649	1543	894	649	0.25049	0.14	2448	1493	955	0.31	0.11246	2897	1168	1729
0.17055	0.257	288	194	94	0.20293	0.1816	453	277	176	0.20186	0.14523	551	337	214	0.6513	0.49297	1543	894	649	0.25579	0.139	2448	1493	955	0.316	0.11127	2900	1168	1732
0.17436	0.257	288	194	94	0.20614	0.18225	453	277	176	0.20671	0.14472	551	337	214	0.66348	0.49622	1543	894	649	0.2602	0.138	2448	1493	955	0.321	0.11167	2902	1168	1734
0.17818	0.25325	288	194	94	0.21063	0.1803	453	277	176	0.21034	0.14421	551	337	214	0.67565	0.5027	1543	894	649	0.26637	0.138	2448	1493	955	0.328	0.11047	2902	1168	1734
0.18136	0.25419	288	194	94	0.21384	0.1803	453	277	176	0.21459	0.14574	551	337	214	0.68783	0.50595	1543	894	649	0.27078	0.1375	2448	1493	955	0.333	0.11047	2902	1168	1734
0.18582	0.25231	288	194	94	0.21834	0.17964	453	277	176	0.21944	0.15491	551	337	214	0.7	0.51243	1543	894	649	0.27519	0.138	2448	1493	955	0.34	0.11007	2902	1168	1734
0.18964	0.24856	288	194	94	0.22283	0.17834	453	277	176	0.22368	0.1758	551	337	214	0.71217	0.53189	1543	894	649	0.28225	0.137	2448	1493	955	0.347	0.10927	2902	1168	1734
0.19282	0.25043	288	194	94	0.22733	0.17834	453	277	176	0.22793	0.19771	551	337	214	0.73043	0.55784	1543	894	649	0.28666	0.1375	2448	1493	955	0.354	0.10927	2902	1168	1734
0.19727	0.24668	288	194	94	0.23118	0.17769	453	277	176	0.23217	0.21606	551	337	214	0.74261	0.5773	1543	894	649	0.29195	0.136	2448	1493	955	0.36	0.10888	2902	1168	1734
0.20173	0.24856	288	194	94	0.23632	0.17899	453	277	176	0.23702	0.2344	551	337	214	0.75478	0.59027	1543	894	649	0.29812	0.1355	2450	1493	957	0.368	0.10967	2902	1168	1734
0.20427	0.24574	288	194	94	0.24081	0.18811	453	277	176	0.24126	0.24816	551	337	214	0.76696	0.59676	1543	894	649	0.30253	0.1355	2454	1493	961	0.375	0.11526	2904	1168	1736
0.20809	0.24668	288	194	94	0.24595	0.21024	453	277	176	0.24551	0.25937	551	337	214	0.77913	0.60324	1543	894	649	0.30959	0.134	2457	1493	964	0.383	0.12882	2907	1168	1739
0.21255	0.24574	288	194	94	0.25045	0.23692	453	277	176	0.25035	0.26803	551	337	214	0.7913	0.60649	1543	894	649	0.31488	0.1345	2458	1493	965	0.39	0.14517	2910	1168	1742
0.21573	0.24387	288	194	94	0.25558	0.26036	453	277	176	0.2546	0.27364	551	337	214	0.80348	0.60973	1543	894	649	0.32017	0.1335	2458	1493	965	0.398	0.15952	2912	1168	1744
0.22018	0.24481	288	194	94	0.25944	0.27793	453	277	176	0.25945	0.27772	551	337	214	0.81565	0.61622	1543	894	649	0.32458	0.133	2459	1494	965	0.404	0.17029	2912	1168	1744
0.224	0.24293	288	194	94	0.26265	0.2903	453	277	176	0.26369	0.28179	551	337	214	0.82783	0.6227	1543	894	649	0.32988	0.1325	2462	1497	965	0.409	0.17787	2912	1168	1744
0.22718	0.24293	288	194	94	0.26714	0.30527	453	277	176	0.26854	0.28383	551	337	214	0.84	0.63243	1543	894	649	0.33605	0.1345	2466	1501	965	0.416	0.18704	2912	1168	1744
0.231	0.24199	288	194	94	0.27228	0.31893	453	277	176	0.27279	0.2874	551	337	214	0.85217	0.63568	1543	894	649	0.34311	0.14	2468	1503	965	0.424	0.19542	2912	1168	1744
0.23482	0.24012	288	194	94	0.27678	0.32675	453	277	176	0.27702	0.28893	551	337	214	0.86435	0.64216	1543	894	649	0.35016	0.156	2468	1503	965	0.431	0.2002	2912	1168	1744
0.238	0.24105	288	194	94	0.28191	0.33521	453	277	176	0.28187	0.29147	551	337	214	0.87652	0.65189	1543	894	649	0.35634	0.1735	2468	1503	965	0.439	0.20539	2912	1168	1744
0.24245	0.23824	288	194	94	0.28641	0.34041	453	277	176	0.28612	0.293	551	337	214	0.8887	0.67135	1543	894	649	0.36339	0.19	2468	1503	965	0.446	0.20858	2912	1168	1744
0.245	0.23918	288	194	94	0.29155	0.34432	453	277	176	0.29097	0.29504	551	337	214	0.90087	0.69405	1543	894	649	0.36957	0.204	2468	1503	965	0.454	0.21097	2912	1168	1744
0.24818	0.23918	288	194	94	0.29604	0.34822	453	277	176	0.29521	0.29657	551	337	214	0.91913	0.70703	1550	894	656	0.37574	0.215	2468	1503	965	0.461	0.21336	2912	1168	1744
0.252	0.23543	288	194	94	0.30118	0.35083	453	277	176	0.30006	0.2981	551	337	214	0.9313	0.71676	1553	894	659	0.38103	0.224	2468	1503	965	0.469	0.21496	2912	1168	1744
0.25455	0.23918	288	194	94	0.30567	0.35343	453	277	176	0.30431	0.29912	551	337	214	0.94348	0.72649	1553	894	659	0.38721	0.233	2468	1503	965	0.476	0.21655	2912	1168	1744
0.25773	0.24105	288	194	94	0.31081	0.35604	453	277	176	0.30855	0.30065	551	337	214	0.95565	0.73297	1553	894	659	0.39426	0.2395	2468	1503	965	0.484	0.21815	2912	1168	1744
0.26218	0.25325	288	194	94	0.31531	0.35799	453	277	176	0.3134	0.30116	551	337	214	0.96783	0.73622	1553	894	659	0.40044	0.246	2468	1503	965	0.491	0.21935	2912	1168	1744
0.26727	0.27857	288	194	94	0.31916	0.35994	453	277	176	0.31765	0.30217	551	337	214	0.98	0.7427	1553	894	659	0.40749	0.2495	2468	1503	965	0.497	0.22054	2912	1168	1744
0.27173	0.30671	288	194	94	0.32365	0.36124	453	277	176	0.32188	0.30268	551	337	214	0.99217	0.74919	1553	894	659	0.41367	0.2525	2468	1503	965	0.504	0.22134	2912	1168	1744
0.27682	0.33673	288	194	94	0.32815	0.3632	453	277	176	0.32613	0.3037	551	337	214	1.00435	0.75892	1553	894	659	0.4172	0.2545	2468	1503	965	0.511	0.22254	2912	1168	1744
0.28191	0.35549	288	194	94	0.33329	0.3645	453	277	176	0.33038	0.30421	551	337	214	1.01652	0.76541	1553	894	659	0.42249	0.256	2468	1503	965	0.519	0.22333	2912	1168	1744
0.28636	0.38269	288	194	94	0.33778	0.36645	453	277	176	0.33461	0.30472	551	337	214	1.0287	0.77514	1553	894	659	0.42954	0.2585	2468	1503	965	0.526	0.22453	2912	1168	1744
0.29145	0.39676	288	194	94	0.34228	0.36645	453	277	176	0.33886	0.30523	551	337	214	1.04087	0.78162	1553	894	659	0.43572	0.2595	2468	1503	965	0.533	0.22453	2912	1168	1744
0.29655	0.41458	288	194	94	0.34613	0.3684	453	277	176	0.34311	0.30574	551	337	214	1.05304	0.79135	1553	894	659	0.44278	0.262	2469	1504	965	0.539	0.22573	2912	1168	1744
0.301	0.42677	288	194	94	0.35062	0.3684	453	277	176	0.34795	0.30676	551	337	214	1.0713	0.81081	1553	894	659	0.44719	0.263	2473	1508	965	0.546	0.22573	2912	1168	1744
0.30609	0.43427	288	194	94	0.35576	0.3697	453	277	176	0.35219	0.30727	551	336	215	1.08348	0.82703	1553	894	659	0.45336	0.264	2477	1512	965	0.554	0.22652	2912	1168	1744
0.31118	0.44272	288	194	94	0.36026	0.37036	453	277	176	0.35705	0.30778	552	337	215	1.09565	0.84	1553	894	659	0.45865	0.2655	2478	1511	967	0.561	0.22692	2912	1168	1744
0.31564	0.44834	288	194	94	0.36475	0.37101	453	277	176	0.36128	0.30931	552	337	215	1.10783	0.84649	1553	894	659	0.46483	0.2665	2478	1508	970	0.568	0.22732	2912	1168	1744
0.32073	0.45303	288	194	94	0.36861	0.37166	453	277	176	0.36553	0.30982	552	337	215	1.12	0.85622	1553	894	659	0.47188	0.2675	2478	1504	974	0.574	0.22772	2912	1168	1744
0.32582	0.45678	288	194	94	0.3731	0.37231	453	277	176	0.37038	0.31135	552	337	215	1.13217	0.8627	1553	894	659	0.47806	0.2685	2478	1503	975	0.581	0.22812	2912	1168	1744
0.33091	0.46054	288	194	94	0.37824	0.37296	453	277	176	0.37462	0.31237	552	337	215	1.14435	0.86919	1553	894	659	0.48511	0.269	2478	1503	975	0.589	0.22852	2912	1168	1744
0.33536	0.46335	288	194	94	0.38273	0.37426	453	277	176	0.37947	0.31339	552	337	215	1.15652	0.87568	1553	894	659	0.48952	0.27	2478	1503	975	0.596	0.22932	2912	1168	1744
0.34045	0.46616	288	194	94	0.38787	0.37426	453	277	176	0.38372	0.31491	552	337	215	1.1687	0.88541	1553	894	659	0.49658	0.27	2478	1503	975	0.604	0.22932	2912	1168	1744
0.34364	0.4671	288	194	94	0.39237	0.37556	453	277	176	0.38856	0.31542	552	337	215	1.18087	0.89514	1553	894	659	0.50099	0.271	2478	1503	975	0.611	0.23011	2912	1168	1744
0.34873	0.47085	288	194	94	0.3975	0.37686	453	277	176	0.39281	0.31644	552	337	215	1.19304	0.90486	1553	894	659	0.50716	0.271	2478	1503	975	0.619	0.23091	2912	1168	1744
0.35191	0.47085	288	194	94	0.402	0.37751	453	277	176	0.39705	0.31695	552	337	215	1.20522	0.91135	1553	894	659	0.51422	0.272	2478	1503	975	0.626	0.23131	2912	1168	1744
0.35636	0.47367	288	194	94	0.40714	0.37947	453	277	176	0.40191	0.31746	552	337	215	1.21739	0.92108	1553	894	659	0.52039	0.2725	2478	1503	975	0.634	0.23251	2912	1168	1744
0.36145	0.47461	288	194	94	0.41163	0.38077	453	277	176	0.40614	0.31848	552	337	215	1.23565	0.93405	1553	894	659	0.52745	0.273	2478	1503	975	0.641	0.2333	2912	1168	1744
0.36591	0.47648	288	194	94	0.41677	0.38207	453	277	176	0.41099	0.32001	552	337	215	1.24783	0.95027	1553	894	659	0.53362	0.273	2478	1503	975	0.649	0.2341	2912	1168	1744
0.371	0.47742	288	194	94	0.42126	0.38402	453	277	176	0.41524	0.32307	552	337	215	1.26	0.96	1553	894	659	0.54068	0.2745	2478	1503	975	0.656	0.2353	2912	1168	1744
0.37482	0.4793	288	194	94	0.4264	0.38467	453	277	176	0.41948	0.32867	552	337	215	1.27217	0.97297	1553	894	659	0.54685	0.274	2478	1503	975	0.664	0.2357	2912	1168	1744
0.37927	0.4793	288	194	94	0.43154	0.38598	453	277	176	0.42433	0.33886	552	337	215	1.28435	0.97946	1553	894	659	0.55303	0.2755	2478	1503	975	0.672	0.23649	2912	1168	1744
0.38309	0.48117	288	194	94	0.43603	0.38728	453	277	176	0.42858	0.35262	552	337	215	1.29652	0.98919	1553	894	659	0.56008	0.2755	2478	1503	975	0.679	0.23729	2912	1168	1744
0.38691	0.48117	288	194	94	0.44117	0.38793	453	277	176	0.43342	0.36791	552	337	215	1.3087	0.99568	1553	894	659	0.56626	0.276	2478	1503	975	0.687	0.23769	2912	1168	1744
0.392	0.48211	288	194	94	0.44567	0.38923	453	277	176	0.43767	0.38269	552	337	215	1.32087	1.00216	1553	894	659	0.57243	0.2775	2478	1503	975	0.694	0.23849	2912	1168	1744
0.39645	0.48399	288	194	94	0.4508	0.39053	453	277	176	0.44191	0.39644	552	337	215	1.33304	1.01189	1553	894	659	0.57949	0.278	2478	1503	975	0.702	0.23929	2912	1168	1744
0.40091	0.48305	288	194	94	0.4553	0.39314	453	277	176	0.44675	0.40867	552	337	215	1.34522	1.02486	1553	894	659	0.58566	0.2795	2478	1503	975	0.709	0.24088	2912	1168	1744
0.406	0.48492	288	194	94	0.46044	0.39834	453	277	176	0.451	0.41938	552	337	215	1.35739	1.03459	1553	894	659	0.59272	0.2805	2478	1503	975	0.717	0.24407	2912	1168	1744
0.40982	0.48586	288	194	94	0.46493	0.4068	453	277	176	0.45585	0.42753	552	337	215	1.36957	1.04432	1553	894	659	0.59978	0.2815	2478	1503	975	0.724	0.24926	2912	1168	1744
0.41427	0.48586	288	194	94	0.46943	0.42047	453	277	176	0.46009	0.43364	552	337	215	1.38783	1.05081	1553	894	659	0.60595	0.2835	2478	1503	975	0.731	0.25763	2912	1168	1744
0.41809	0.4868	288	194	94	0.47456	0.43675	453	277	176	0.46434	0.43925	552	337	215	1.4	1.06054	1553	894	659	0.61301	0.284	2478	1503	975	0.739	0.2676	2912	1168	1744
0.42255	0.4868	288	194	94	0.47906	0.45432	453	277	176	0.46919	0.44231	552	337	215	1.41217	1.07351	1553	894	659	0.61918	0.285	2478	1503	975	0.746	0.27837	2912	1168	1744
0.42764	0.48961	288	194	94	0.4842	0.47059	453	277	176	0.47343	0.44587	552	337	215	1.42435	1.08649	1553	894	659	0.62624	0.286	2478	1503	975	0.754	0.28834	2912	1168	1744
0.43273	0.48868	288	194	94	0.48869	0.48621	453	277	176	0.47828	0.44893	552	337	215	1.43652	1.09622	1553	894	659	0.63329	0.286	2478	1503	975	0.761	0.29791	2912	1168	1744
0.43718	0.49243	288	194	94	0.49383	0.49923	453	277	176	0.48253	0.45097	552	337	215	1.4487	1.10595	1553	894	659	0.63947	0.288	2478	1503	975	0.769	0.30589	2912	1168	1744
0.44227	0.49336	288	194	94	0.49897	0.51095	453	277	176	0.48738	0.45352	552	337	215	1.46087	1.11568	1553	894	659	0.64652	0.289	2478	1503	975	0.777	0.31307	2912	1168	1744
0.44736	0.49618	288	194	94	0.50346	0.52006	453	277	176	0.49161	0.45505	552	337	215	1.47304	1.12216	1553	894	659	0.65358	0.291	2478	1503	975	0.784	0.31865	2912	1168	1744
0.45182	0.49805	288	194	94	0.5086	0.52787	453	277	176	0.49586	0.45759	552	337	215	1.48522	1.13189	1553	894	659	0.65975	0.296	2478	1503	975	0.792	0.32343	2912	1168	1744
0.45691	0.49993	288	194	94	0.51309	0.53308	453	277	176	0.50071	0.45861	552	337	215	1.49739	1.14162	1553	894	659	0.66593	0.303	2478	1503	975	0.799	0.32663	2912	1168	1744
0.462	0.50368	288	194	94	0.51823	0.53828	453	277	176	0.50495	0.46014	552	337	215	1.50957	1.15135	1553	894	659	0.67298	0.313	2478	1503	975	0.807	0.32982	2912	1168	1744
0.46709	0.50556	288	194	94	0.52273	0.54219	453	277	176	0.5098	0.46116	552	337	215	1.52174	1.16108	1553	894	659	0.68004	0.325	2478	1503	975	0.814	0.33221	2912	1168	1744
0.47155	0.50743	288	194	94	0.52786	0.54544	453	277	176	0.51405	0.46218	552	337	215	1.53391	1.17405	1553	894	659	0.68621	0.3355	2478	1503	975	0.822	0.3342	2912	1168	1744
0.47664	0.50931	288	194	94	0.53236	0.5487	453	277	176	0.51828	0.46371	552	337	215	1.54609	1.18378	1553	894	659	0.69327	0.347	2478	1503	975	0.829	0.3362	2912	1168	1744
0.48173	0.51119	288	194	94	0.5375	0.5513	453	277	176	0.52314	0.46473	552	337	215	1.56435	1.19027	1553	894	659	0.70033	0.357	2478	1503	975	0.837	0.33779	2912	1168	1744
0.48618	0.51306	288	194	94	0.54199	0.55391	453	277	176	0.52738	0.46575	552	337	215	1.57652	1.20324	1553	894	659	0.7065	0.366	2478	1503	975	0.844	0.33939	2912	1168	1744
0.49127	0.51588	288	194	94	0.54713	0.55586	453	277	176	0.53223	0.46778	552	337	215	1.5887	1.21297	1553	894	659	0.71356	0.3735	2478	1503	975	0.852	0.34058	2912	1168	1744
0.49573	0.51963	288	194	94	0.55162	0.55781	453	277	176	0.53647	0.4688	552	337	215	1.60087	1.2227	1553	894	659	0.71973	0.38	2479	1504	975	0.859	0.34178	2912	1168	1744
0.50082	0.52807	288	194	94	0.55676	0.55911	453	277	176	0.54133	0.47084	552	337	215	1.61304	1.23243	1553	894	659	0.72679	0.385	2481	1506	975	0.867	0.34258	2912	1168	1744
0.50591	0.5412	288	194	94	0.56126	0.56041	453	277	176	0.54557	0.47237	552	337	215	1.62522	1.24216	1553	894	659	0.73384	0.3895	2485	1510	975	0.874	0.34338	2912	1168	1744
0.51036	0.55715	288	194	94	0.56639	0.56237	453	277	176	0.54981	0.4739	552	337	215	1.63739	1.25189	1553	894	659	0.74002	0.393	2487	1512	975	0.882	0.34457	2912	1168	1744
0.51545	0.57497	288	194	94	0.57089	0.56302	453	277	176	0.55466	0.47594	552	337	215	1.64957	1.25838	1553	894	659	0.74707	0.3955	2488	1513	975	0.889	0.34497	2912	1168	1744
0.52055	0.5956	288	194	94	0.57603	0.56497	453	277	176	0.55891	0.47747	552	337	215	1.66174	1.26811	1553	894	659	0.75325	0.3985	2488	1513	975	0.897	0.34617	2912	1168	1744
0.525	0.61155	288	194	94	0.57924	0.56562	453	277	176	0.56375	0.4795	552	337	215	1.67391	1.28108	1553	894	659	0.7603	0.4005	2488	1513	975	0.902	0.34657	2912	1168	1744
0.53009	0.62843	288	194	94	0.58373	0.56692	453	277	176	0.568	0.48154	552	337	215	1.68609	1.29081	1553	894	659	0.76736	0.403	2488	1513	975	0.909	0.34736	2912	1168	1744
0.53518	0.64344	288	194	94	0.58887	0.56888	453	277	176	0.57285	0.48409	552	337	215	1.69826	1.30054	1553	894	659	0.77353	0.4045	2488	1513	975	0.917	0.34856	2912	1168	1744
0.54027	0.65563	288	194	94	0.59336	0.57083	453	277	176	0.57708	0.48613	552	337	215	1.71652	1.31351	1553	894	659	0.78059	0.406	2488	1513	975	0.924	0.34976	2912	1168	1744
0.54473	0.66876	288	194	94	0.5985	0.57278	453	277	176	0.58133	0.48868	552	337	215	1.7287	1.32324	1553	894	659	0.78765	0.4075	2488	1513	975	0.932	0.35095	2912	1168	1744
0.54982	0.67533	288	194	94	0.603	0.57473	453	277	176	0.58618	0.49072	552	337	215	1.74087	1.33297	1553	894	659	0.79382	0.408	2488	1512	976	0.939	0.35215	2912	1168	1744
0.55491	0.68565	288	194	94	0.60813	0.57734	453	277	176	0.59042	0.49275	552	337	215	1.75304	1.3427	1553	894	659	0.80088	0.41	2488	1509	979	0.947	0.35374	2912	1168	1744
0.55936	0.69034	288	194	94	0.61263	0.57864	453	277	176	0.59527	0.49479	552	337	215	1.76522	1.35243	1553	894	659	0.80705	0.4105	2488	1505	983	0.954	0.35454	2912	1168	1744
0.56445	0.69784	288	194	94	0.61777	0.58189	453	277	176	0.59952	0.49632	552	337	215	1.77739	1.36216	1553	894	659	0.81322	0.4115	2488	1503	985	0.962	0.35654	2912	1168	1744
0.56955	0.70159	288	194	94	0.62226	0.58385	453	277	176	0.60376	0.49785	552	337	215	1.78957	1.36865	1553	894	659	0.81852	0.412	2488	1503	985	0.969	0.35773	2912	1168	1744
0.574	0.70534	288	194	94	0.6274	0.58645	453	277	176	0.60619	0.49938	552	337	215	1.80174	1.37838	1558	899	659	0.82469	0.413	2488	1503	985	0.977	0.35933	2912	1168	1744
0.57909	0.71097	288	194	94	0.6319	0.5897	453	277	176	0.61225	0.50193	552	337	215	1.81391	1.38811	1563	904	659	0.83175	0.414	2488	1503	985	0.984	0.36132	2912	1168	1744
0.58418	0.71285	288	194	94	0.63703	0.59231	453	277	176	0.61831	0.50549	552	337	215	1.82609	1.39784	1563	904	659	0.8388	0.415	2488	1503	985	0.992	0.36292	2912	1168	1744
0.58736	0.71566	288	194	94	0.64153	0.59556	453	277	176	0.62438	0.50957	552	337	215	1.83826	1.40757	1563	904	659	0.84498	0.4165	2488	1503	985	0.999	0.36491	2912	1168	1744
0.59182	0.71847	288	194	94	0.64859	0.59882	453	277	176	0.62438	0.51976	553	338	215	1.85043	1.42054	1563	904	659	0.85115	0.418	2488	1503	985	1.01	0.3669	2912	1168	1744
0.59691	0.72035	288	194	94	0.64859	0.60142	453	277	176	0.63043	0.52995	553	338	215	1.86261	1.43027	1563	904	659	0.85821	0.4195	2488	1503	985	1.01	0.3685	2912	1168	1744
0.60136	0.72316	288	194	94	0.65501	0.60402	453	277	176	0.63649	0.54524	553	338	215	1.87478	1.44	1563	904	659	0.86438	0.421	2488	1503	985	1.02	0.3701	2912	1168	1744
0.60518	0.7241	288	194	94	0.66143	0.60598	453	277	176	0.64255	0.55543	553	338	215	1.88696	1.45297	1563	904	659	0.87144	0.4225	2488	1503	985	1.03	0.37129	2912	1168	1744
0.60964	0.72598	288	194	94	0.66786	0.60858	453	277	176	0.64255	0.56562	553	338	215	1.90522	1.4627	1563	904	659	0.87849	0.4245	2488	1503	985	1.04	0.37289	2912	1168	1744
0.61409	0.72692	288	194	94	0.66786	0.61118	453	277	176	0.64862	0.57581	553	338	215	1.91739	1.47243	1563	904	659	0.88202	0.426	2488	1503	985	1.04	0.37448	2912	1168	1744
0.61918	0.72879	288	194	94	0.67428	0.61379	453	277	176	0.65468	0.58091	553	338	215	1.92957	1.48216	1563	904	659	0.89084	0.4275	2488	1503	985	1.05	0.37608	2912	1168	1744
0.62364	0.73067	288	194	94	0.6807	0.61834	453	277	176	0.66074	0.5911	553	338	215	1.94174	1.49189	1563	904	659	0.89966	0.43	2488	1503	985	1.06	0.37887	2912	1168	1744
0.62873	0.73161	288	194	94	0.68712	0.62485	453	277	176	0.66074	0.5962	553	338	215	1.95391	1.50162	1563	904	659	0.90848	0.432	2488	1503	985	1.07	0.38286	2912	1168	1744
0.63318	0.73348	288	194	94	0.68712	0.63396	453	277	176	0.6668	0.60129	553	338	215	1.96609	1.51135	1563	904	659	0.90848	0.4345	2488	1503	985	1.07	0.38844	2912	1168	1744
0.63636	0.73536	288	194	94	0.69354	0.64633	453	277	176	0.67287	0.60129	553	338	215	1.97826	1.52108	1563	904	659	0.9173	0.437	2488	1503	985	1.08	0.39602	2912	1168	1744
0.64273	0.73817	288	194	94	0.69997	0.6574	453	277	176	0.67287	0.60639	553	338	215	1.99043	1.53081	1563	904	659	0.92612	0.4395	2488	1503	985	1.09	0.4028	2912	1168	1744
0.64909	0.74005	288	194	94	0.70639	0.67041	453	277	176	0.67893	0.61148	553	338	215	2.00261	1.54054	1563	904	659	0.93494	0.4415	2488	1503	985	1.1	0.41077	2912	1168	1744
0.65545	0.7438	288	194	94	0.70639	0.68343	453	277	176	0.68499	0.61658	553	338	215	2.01478	1.55027	1563	904	659	0.93494	0.444	2488	1503	985	1.1	0.41875	2912	1168	1744
0.65545	0.74568	288	194	94	0.71281	0.69645	453	277	176	0.69105	0.61658	553	338	215	2.02696	1.56	1563	904	659	0.94376	0.446	2488	1503	985	1.11	0.42673	2912	1168	1744
0.66182	0.75036	288	194	94	0.71923	0.70296	453	277	176	0.69105	0.62167	553	338	215	2.03913	1.57297	1563	904	659	0.95258	0.4475	2488	1503	985	1.12	0.43071	2912	1168	1744
0.66818	0.75224	288	194	94	0.72565	0.70947	453	277	176	0.69712	0.62167	553	338	215	2.05739	1.5827	1563	904	659	0.9614	0.45	2488	1503	985	1.13	0.4347	2912	1168	1744
0.67455	0.75599	288	194	94	0.72565	0.71598	453	277	176	0.70318	0.62167	553	338	215	2.06957	1.59243	1563	904	659	0.9614	0.452	2488	1503	985	1.13	0.43869	2912	1168	1744
0.67455	0.75974	288	194	94	0.73207	0.72249	453	277	176	0.70924	0.62677	553	338	215	2.08174	1.60216	1563	904	659	0.97022	0.455	2488	1503	985	1.14	0.44268	2912	1168	1744
0.68091	0.7635	288	194	94	0.7385	0.72899	453	277	176	0.70924	0.62677	553	338	215	2.09391	1.61189	1563	896	667	0.97904	0.4595	2488	1503	985	1.15	0.44667	2912	1168	1744
0.68727	0.76725	288	194	94	0.74492	0.7355	453	277	176	0.71529	0.62677	553	338	215	2.10609	1.62162	1569	900	669	0.98787	0.466	2488	1503	985	1.16	0.45065	2912	1168	1744
0.69364	0.77194	288	194	94	0.74492	0.74201	453	277	176	0.72136	0.63187	553	338	215	2.11826	1.63135	1573	904	669	0.99669	0.4735	2488	1503	985	1.16	0.45464	2912	1168	1744
0.7	0.77663	288	194	94	0.75134	0.74201	453	277	176	0.72742	0.63187	553	338	215	2.13043	1.64108	1573	904	669	0.99669	0.482	2488	1503	985	1.17	0.45464	2912	1168	1744
0.7	0.78226	288	194	94	0.75776	0.74852	453	277	176	0.72742	0.63187	553	338	215	2.14261	1.65081	1573	904	669	1.00551	0.4905	2488	1503	985	1.18	0.45863	2912	1168	1744
0.70636	0.78601	288	194	94	0.76418	0.74852	453	277	176	0.73348	0.63696	553	338	215	2.15478	1.66054	1573	904	669	1.01433	0.4975	2488	1503	985	1.19	0.45863	2912	1168	1744
0.71273	0.7907	288	194	94	0.76418	0.75503	453	277	176	0.73954	0.63696	553	338	215	2.16696	1.67027	1573	904	669	1.02315	0.505	2488	1503	985	1.19	0.46262	2912	1168	1744
0.71909	0.79445	288	194	94	0.7706	0.75503	453	277	176	0.74561	0.63696	553	338	215	2.17913	1.68324	1573	904	669	1.02315	0.51	2488	1503	985	1.2	0.46262	2912	1168	1744
0.71909	0.79914	288	194	94	0.77703	0.75503	453	277	176	0.74561	0.64206	553	338	215	2.1913	1.69297	1573	904	669	1.03197	0.52	2488	1503	985	1.21	0.46262	2912	1168	1744
0.72545	0.80289	288	194	94	0.78345	0.76154	453	277	176	0.75167	0.64206	553	338	215	2.20957	1.7027	1573	904	669	1.04079	0.525	2488	1503	985	1.22	0.46661	2912	1168	1744
0.73182	0.80758	288	194	94	0.78345	0.76154	453	277	176	0.75773	0.64715	553	338	215	2.22174	1.71243	1573	904	669	1.04961	0.525	2488	1503	985	1.22	0.46661	2912	1168	1744
0.73818	0.81321	288	194	94	0.78987	0.76154	453	277	176	0.76379	0.64715	553	338	215	2.23391	1.72216	1573	904	669	1.04961	0.53	2488	1503	985	1.23	0.46661	2912	1168	1744
0.73818	0.82071	288	194	94	0.79629	0.76805	453	277	176	0.76379	0.65225	553	338	215	2.24609	1.73189	1573	904	669	1.05843	0.535	2488	1503	985	1.24	0.4706	2912	1168	1744
0.74455	0.83291	288	194	94	0.80271	0.76805	453	277	176	0.76986	0.65734	553	338	215	2.25826	1.74162	1573	904	669	1.06725	0.54	2488	1503	985	1.25	0.4706	2912	1168	1744
0.75091	0.8451	288	194	94	0.80271	0.76805	453	277	176	0.77592	0.65734	553	338	215	2.27043	1.75135	1573	904	669	1.07607	0.54	2488	1503	985	1.25	0.4706	2912	1168	1744
0.75727	0.85823	288	194	94	0.80913	0.77456	453	277	176	0.78198	0.66244	553	338	215	2.28261	1.76108	1573	904	669	1.07607	0.545	2488	1503	985	1.26	0.47458	2912	1168	1744
0.76364	0.87042	288	194	94	0.81556	0.77456	453	277	176	0.78198	0.66754	553	338	215	2.29478	1.77405	1573	904	669	1.08489	0.545	2488	1503	985	1.27	0.47458	2912	1168	1744
0.76364	0.88168	288	194	94	0.82198	0.77456	453	277	176	0.78805	0.66754	553	338	215	2.30696	1.78378	1573	904	669	1.09371	0.55	2488	1503	985	1.28	0.47458	2912	1168	1744
0.77	0.89293	288	194	94	0.82198	0.78107	453	277	176	0.79411	0.67263	553	338	215	2.31913	1.79351	1573	904	669	1.10253	0.55	2488	1503	985	1.28	0.47857	2912	1168	1744
0.77636	0.90325	288	194	94	0.8284	0.78107	453	277	176	0.80016	0.67263	553	338	215	2.3313	1.80324	1573	904	669	1.10253	0.555	2488	1503	985	1.29	0.47857	2912	1168	1744
0.78273	0.91357	288	194	94	0.83482	0.78757	453	277	176	0.80016	0.67773	553	338	215	2.34348	1.81297	1573	904	669	1.11135	0.555	2488	1503	985	1.3	0.48256	2912	1168	1744
0.78273	0.92201	288	194	94	0.84124	0.78757	453	277	176	0.80622	0.67773	553	338	215	2.35565	1.8227	1573	904	669	1.12017	0.555	2488	1503	985	1.31	0.48256	2912	1168	1744
0.78909	0.92951	288	194	94	0.84124	0.79408	453	277	176	0.81228	0.68282	553	338	215	2.37391	1.83568	1573	904	669	1.12899	0.56	2488	1503	985	1.31	0.48655	2912	1168	1744
0.79545	0.93608	288	194	94	0.84766	0.80059	453	277	176	0.81228	0.68282	553	337	216	2.38609	1.84541	1573	904	669	1.12899	0.56	2488	1503	985	1.32	0.49054	2912	1168	1744
0.80182	0.94734	288	194	94	0.85409	0.80059	453	277	176	0.81835	0.68792	553	337	216	2.39826	1.85514	1573	904	669	1.13781	0.56	2488	1503	985	1.33	0.49054	2912	1168	1744
0.80182	0.94734	288	194	94	0.86051	0.8071	453	277	176	0.82441	0.69811	554	338	216	2.41043	1.86486	1573	904	669	1.14663	0.56	2488	1503	985	1.34	0.49452	2912	1168	1744
0.80818	0.95672	288	194	94	0.86051	0.8071	453	277	176	0.83047	0.70321	554	338	216	2.42261	1.87459	1573	904	669	1.15545	0.56	2488	1503	985	1.34	0.49452	2912	1168	1744
0.81455	0.95672	288	194	94	0.86693	0.81361	453	277	176	0.83047	0.7134	554	338	216	2.43478	1.88432	1573	904	669	1.16427	0.565	2488	1503	985	1.35	0.49851	2912	1168	1744
0.82091	0.96609	288	194	94	0.87335	0.82012	453	277	176	0.83654	0.72359	554	338	216	2.44696	1.89405	1573	904	669	1.16427	0.565	2488	1503	985	1.36	0.5025	2912	1168	1744
0.82727	0.96609	288	194	94	0.87977	0.82012	453	277	176	0.8426	0.72868	554	338	216	2.45913	1.90378	1573	904	669	1.17309	0.57	2488	1503	985	1.37	0.5025	2912	1168	1744
0.82727	0.97547	288	194	94	0.87977	0.82663	453	277	176	0.84866	0.73888	554	338	216	2.4713	1.91351	1573	904	669	1.18191	0.57	2488	1503	985	1.37	0.50649	2912	1168	1744
0.83364	0.97547	288	194	94	0.88619	0.82663	453	277	176	0.84866	0.74397	554	338	216	2.48348	1.92649	1573	904	669	1.19073	0.575	2488	1503	985	1.38	0.50649	2912	1168	1744
0.84	0.97547	288	194	94	0.89262	0.83314	453	277	176	0.85472	0.74907	554	338	216	2.49565	1.93622	1573	904	669	1.19073	0.575	2488	1503	985	1.39	0.51048	2912	1168	1744
0.84636	0.98485	288	194	94	0.89904	0.83964	453	277	176	0.86079	0.75416	554	338	216	2.50783	1.94595	1573	904	669	1.19955	0.58	2488	1503	985	1.4	0.51446	2912	1168	1744
0.84636	0.98485	288	194	94	0.89904	0.83964	453	277	176	0.86685	0.75926	554	338	216	2.52609	1.95568	1573	904	669	1.20837	0.58	2488	1503	985	1.4	0.51446	2912	1168	1744
0.85273	0.98485	288	194	94	0.90546	0.84615	453	277	176	0.86685	0.76435	554	338	216	2.53826	1.96541	1573	904	669	1.21719	0.585	2488	1503	985	1.41	0.51845	2912	1168	1744
0.85909	0.99423	288	194	94	0.91188	0.85917	453	277	176	0.87291	0.76945	554	338	216	2.55043	1.97838	1573	904	669	1.21719	0.585	2488	1503	985	1.42	0.52643	2912	1168	1744
0.86545	0.99423	288	194	94	0.9183	0.86568	453	277	176	0.87897	0.77455	554	338	216	2.56261	1.98811	1573	904	669	1.22601	0.59	2488	1503	985	1.43	0.53042	2912	1168	1744
0.86545	0.99423	288	194	94	0.9183	0.87219	453	277	176	0.88503	0.77964	554	338	216	2.57478	1.99784	1573	904	669	1.23483	0.595	2488	1503	985	1.43	0.5344	2912	1168	1744
0.87182	0.99423	288	194	94	0.92472	0.88521	453	277	176	0.88503	0.77964	554	338	216	2.58696	2.00757	1573	904	669	1.24365	0.595	2488	1503	985	1.44	0.54238	2912	1168	1744
0.87818	1.00361	288	194	94	0.93115	0.89172	453	277	176	0.89109	0.78474	554	338	216	2.59913	2.0173	1573	904	669	1.24365	0.6	2488	1503	985	1.45	0.54637	2912	1168	1744
0.88455	1.00361	288	194	94	0.93757	0.89822	453	277	176	0.89715	0.78474	554	338	216	2.6113	2.02703	1573	904	669	1.25247	0.605	2488	1503	985	1.46	0.55036	2912	1168	1744
0.89091	1.00361	288	194	94	0.93757	0.91124	453	277	176	0.90321	0.78983	554	338	216	2.62348	2.03676	1573	904	669	1.26129	0.605	2488	1503	985	1.46	0.55833	2912	1168	1744
0.89091	1.01299	288	194	94	0.94399	0.91124	453	277	176	0.90321	0.78983	554	338	216	2.63565	2.04649	1573	904	669	1.27011	0.61	2488	1503	985	1.47	0.55833	2912	1168	1744
0.89727	1.01299	288	194	94	0.95041	0.91775	453	277	176	0.90928	0.79493	554	338	216	2.64783	2.05622	1573	904	669	1.27011	0.615	2488	1503	985	1.48	0.56232	2912	1168	1744
0.90364	1.02237	288	194	94	0.95683	0.92426	453	277	176	0.91534	0.79493	554	338	216	2.66	2.06919	1573	904	669	1.27893	0.615	2488	1503	985	1.49	0.56631	2912	1168	1744
0.91	1.02237	288	194	94	0.95683	0.93077	453	277	176	0.91534	0.80002	554	338	216	2.67217	2.07892	1573	904	669	1.28775	0.62	2488	1503	985	1.49	0.5703	2912	1168	1744
0.91	1.03175	288	194	94	0.96325	0.93728	453	277	176	0.9214	0.80002	554	338	216	2.69043	2.08865	1573	904	669	1.29657	0.625	2488	1503	985	1.5	0.57429	2912	1168	1744
0.91636	1.03175	288	194	94	0.96968	0.93728	453	277	176	0.92746	0.80002	554	338	216	2.70261	2.09838	1573	904	669	1.29657	0.625	2488	1503	985	1.51	0.57429	2912	1168	1744
0.92273	1.04113	288	194	94	0.96968	0.94379	453	277	176	0.93353	0.80512	554	338	216	2.71478	2.10811	1573	904	669	1.30539	0.635	2488	1503	985	1.51	0.57827	2912	1168	1744
0.92909	1.05051	288	194	94	0.9761	0.9503	453	277	176	0.93353	0.80512	554	338	216	2.72696	2.11784	1573	904	669	1.31421	0.64	2488	1503	985	1.52	0.58226	2912	1168	1744
0.93545	1.05051	288	194	94	0.98252	0.9503	453	277	176	0.93959	0.81022	554	338	216	2.73913	2.12757	1573	904	669	1.32303	0.645	2488	1503	985	1.53	0.58226	2912	1168	1744
0.93545	1.05989	288	194	94	0.98894	0.9568	453	277	176	0.94565	0.81022	554	338	216	2.7513	2.14054	1573	904	669	1.32303	0.65	2488	1503	985	1.54	0.58625	2912	1168	1744
0.94182	1.06927	288	194	94	0.98894	0.9568	453	277	176	0.95172	0.81531	554	338	216	2.76348	2.15027	1573	904	669	1.33185	0.655	2488	1503	985	1.54	0.58625	2912	1168	1744
0.94818	1.06927	288	194	94	0.99536	0.96331	453	277	176	0.95172	0.82041	554	338	216	2.77565	2.16	1573	904	669	1.34067	0.66	2488	1503	985	1.55	0.59024	2912	1168	1744
0.95455	1.07865	288	194	94	1.00178	0.96331	453	277	176	0.95778	0.82041	554	338	216	2.78783	2.16973	1573	904	669	1.34949	0.665	2488	1503	985	1.56	0.59024	2912	1168	1744
0.95455	1.08803	288	194	94	1.00821	0.96982	453	277	176	0.96384	0.8255	554	338	216	2.8	2.17946	1573	904	669	1.34949	0.67	2488	1503	985	1.57	0.59423	2912	1168	1744
0.96091	1.08803	288	194	94	1.00821	0.96982	453	277	176	0.96989	0.8306	554	338	216	2.81217	2.18919	1573	904	669	1.35831	0.675	2488	1503	985	1.57	0.59423	2912	1168	1744
0.96727	1.09741	288	194	94	1.01463	0.96982	453	277	176	0.96989	0.83569	554	338	216	2.82435	2.20216	1573	904	669	1.36713	0.68	2488	1503	985	1.58	0.59423	2912	1168	1744
0.97364	1.10679	288	194	94	1.02105	0.97633	453	277	176	0.97595	0.83569	554	338	216	2.84261	2.21189	1573	904	669	1.37596	0.68	2488	1503	985	1.59	0.59821	2912	1168	1744
0.97364	1.10679	288	194	94	1.02747	0.97633	453	277	176	0.98202	0.84079	554	338	216	2.85478	2.22162	1573	899	674	1.37596	0.685	2488	1503	985	1.6	0.59821	2912	1168	1744
0.98	1.11617	288	194	94	1.02747	0.97633	453	277	176	0.98808	0.84589	554	338	216	2.86696	2.23135	1577	898	679	1.38478	0.69	2488	1503	985	1.6	0.59821	2912	1168	1744
0.98636	1.12555	288	194	94	1.03389	0.98284	453	277	176	0.98808	0.85098	554	338	216	2.87913	2.24108	1583	904	679	1.3936	0.69	2488	1503	985	1.61	0.6022	2912	1168	1744
0.99273	1.13493	288	194	94	1.04032	0.98284	453	277	176	0.99414	0.85098	554	338	216	2.8913	2.25081	1583	904	679	1.40242	0.695	2488	1503	985	1.62	0.6022	2912	1168	1744
0.99909	1.14431	288	194	94	1.04674	0.98935	453	277	176	1.00021	0.85608	555	339	216	2.90348	2.26054	1583	904	679	1.41124	0.695	2488	1503	985	1.63	0.60619	2912	1168	1744
0.99909	1.15369	288	194	94	1.04674	0.99586	453	277	176	1.00021	0.86117	555	338	217	2.91565	2.27351	1583	904	679	1.41124	0.7	2488	1503	985	1.63	0.61018	2912	1168	1744
1.00545	1.16307	288	194	94	1.05316	0.99586	453	277	176	1.00627	0.86117	555	338	217	2.92783	2.28324	1583	904	679	1.42006	0.7	2488	1503	985	1.64	0.61018	2912	1168	1744
1.01182	1.17245	288	194	94	1.05958	1.00237	453	277	176	1.01233	0.86627	555	338	217	2.94	2.29297	1583	904	679	1.42888	0.705	2488	1503	985	1.65	0.61417	2912	1168	1744
1.01182	1.17245	288	194	94	1.066	1.00888	453	277	176	1.01839	0.87136	555	338	217	2.95217	2.3027	1583	904	679	1.4377	0.705	2488	1503	985	1.66	0.61815	2912	1168	1744
1.01818	1.18182	288	194	94	1.066	1.01538	453	277	176	1.01839	0.87136	555	338	217	2.96435	2.31243	1583	904	679	1.4377	0.705	2488	1503	985	1.66	0.62214	2912	1168	1744
1.02455	1.1912	288	194	94	1.07242	1.01538	453	277	176	1.02446	0.88156	556	339	217	2.97652	2.32216	1583	904	679	1.44652	0.71	2488	1503	985	1.67	0.62214	2912	1168	1744
1.03091	1.20058	288	194	94	1.07885	1.02189	453	277	176	1.03052	0.88665	556	339	217	2.99478	2.33514	1583	904	679	1.45534	0.71	2488	1503	985	1.68	0.62613	2912	1168	1744
1.03727	1.20058	288	194	94	1.08527	1.0284	453	277	176	1.03658	0.89175	556	338	218	3.00696	2.34486	1583	904	679	1.46416	0.71	2488	1503	985	1.69	0.63012	2912	1168	1744
1.03727	1.20996	288	194	94	1.08527	1.03491	453	277	176	1.03658	0.90194	556	338	218	3.01913	2.35459	1583	904	679	1.46416	0.715	2488	1503	985	1.69	0.63411	2912	1168	1744
1.04364	1.20996	288	194	94	1.09169	1.04142	453	277	176	1.04264	0.90703	556	338	218	3.0313	2.36432	1583	904	679	1.47298	0.715	2488	1503	985	1.7	0.6381	2912	1168	1744
1.05	1.21934	288	194	94	1.09811	1.04142	453	277	176	1.04871	0.91213	557	339	218	3.04348	2.37405	1583	904	679	1.4818	0.72	2488	1503	985	1.71	0.6381	2912	1168	1744
1.05636	1.22872	288	194	94	1.10453	1.04793	453	277	176	1.05476	0.91722	557	339	218	3.05565	2.38378	1586	904	682	1.49062	0.72	2488	1503	985	1.72	0.64208	2912	1168	1744
1.05636	1.22872	288	194	94	1.10453	1.05444	453	277	176	1.05476	0.92232	557	339	218	3.06783	2.39351	1593	904	689	1.49062	0.725	2488	1503	985	1.72	0.64607	2912	1168	1744
1.06273	1.2381	288	194	94	1.11095	1.05444	453	277	176	1.06082	0.92742	557	339	218	3.08	2.40649	1593	904	689	1.49944	0.725	2488	1503	985	1.73	0.64607	2912	1168	1744
1.06909	1.2381	288	194	94	1.11738	1.06095	453	277	176	1.06688	0.93251	557	339	218	3.09217	2.41297	1593	904	689	1.50826	0.73	2488	1503	985	1.74	0.65006	2912	1168	1744
1.07545	1.2381	288	194	94	1.1238	1.06746	453	277	176	1.07295	0.93761	557	339	218	3.10435	2.42595	1593	904	689	1.51708	0.735	2488	1503	985	1.75	0.65405	2912	1168	1744
1.07545	1.24748	288	194	94	1.1238	1.07396	453	277	176	1.07295	0.93761	557	339	218	3.11652	2.43568	1593	904	689	1.51708	0.735	2488	1503	985	1.75	0.65804	2912	1168	1744
1.08182	1.24748	288	194	94	1.13022	1.08047	453	277	176	1.07901	0.9427	557	339	218	3.1287	2.44541	1593	904	689	1.5259	0.74	2488	1503	985	1.76	0.66202	2912	1168	1744
1.08818	1.25686	288	194	94	1.13664	1.08698	453	277	176	1.08507	0.9478	557	339	218	3.14087	2.45514	1593	904	689	1.53472	0.745	2488	1503	985	1.77	0.66601	2912	1168	1744
1.09455	1.25686	288	194	94	1.14306	1.09349	453	277	176	1.09113	0.95289	557	339	218	3.15304	2.46486	1593	904	689	1.54354	0.75	2488	1503	985	1.78	0.67	2912	1168	1744
1.09455	1.25686	288	194	94	1.14306	1.1	453	277	176	1.09113	0.95289	558	340	218	3.16522	2.47459	1593	904	689	1.55236	0.755	2488	1503	985	1.78	0.67399	2912	1168	1744
1.10091	1.26624	288	194	94	1.14948	1.10651	453	277	176	1.0972	0.95799	558	340	218	3.17739	2.48757	1593	904	689	1.55236	0.755	2488	1503	985	1.79	0.67798	2912	1168	1744
1.10727	1.26624	288	194	94	1.15591	1.11302	453	277	176	1.10326	0.95799	558	340	218	3.19565	2.4973	1594	905	689	1.56118	0.76	2488	1503	985	1.8	0.68196	2912	1168	1744
1.11364	1.26624	288	194	94	1.16233	1.11953	453	277	176	1.10326	0.96309	558	340	218	3.20783	2.50703	1602	913	689	1.57	0.765	2488	1503	985	1.81	0.68595	2912	1168	1744
1.11364	1.27562	288	194	94	1.16233	1.12604	453	277	176	1.10932	0.96309	558	340	218	3.22	2.51676	1603	914	689	1.57	0.77	2488	1503	985	1.81	0.68994	2912	1168	1744
1.12	1.27562	288	194	94	1.16875	1.12604	453	277	176	1.11538	0.96818	558	340	218	3.23217	2.52649	1603	910	693	1.57882	0.77	2488	1503	985	1.82	0.68994	2912	1168	1744
1.12636	1.285	288	194	94	1.17517	1.13254	453	277	176	1.12145	0.96818	558	340	218	3.24435	2.53622	1603	904	699	1.58764	0.775	2488	1503	985	1.83	0.69393	2912	1168	1744
1.13273	1.285	288	194	94	1.18159	1.13905	453	277	176	1.12145	0.97328	558	340	218	3.25652	2.54919	1604	905	699	1.59646	0.78	2488	1503	985	1.84	0.69792	2912	1168	1744
1.13273	1.29438	288	194	94	1.18159	1.14556	453	277	176	1.12751	0.97328	558	340	218	3.2687	2.55892	1611	912	699	1.59646	0.785	2488	1503	985	1.84	0.7019	2912	1168	1744
1.13909	1.29438	288	194	94	1.18801	1.14556	453	277	176	1.13357	0.97837	558	340	218	3.28087	2.56865	1613	914	699	1.60528	0.785	2488	1503	985	1.85	0.7019	2912	1168	1744
1.14545	1.30376	288	194	94	1.19444	1.15207	453	277	176	1.13962	0.97837	558	340	218	3.29304	2.57838	1613	914	699	1.6141	0.79	2488	1503	985	1.86	0.70589	2912	1168	1744
1.15182	1.31314	288	194	94	1.20086	1.15858	453	277	176	1.13962	0.98347	558	340	218	3.30522	2.58811	1613	914	699	1.62292	0.795	2488	1503	985	1.87	0.70988	2912	1168	1744
1.15818	1.32252	288	194	94	1.20086	1.15858	453	277	176	1.14569	0.98856	558	340	218	3.31739	2.59784	1613	914	699	1.63174	0.8	2488	1503	985	1.87	0.70988	2912	1168	1744
1.15818	1.32252	288	194	94	1.20728	1.16509	453	277	176	1.15175	0.99366	558	340	218	3.32957	2.61081	1613	914	699	1.63174	0.805	2488	1503	985	1.88	0.71387	2912	1168	1744
1.16455	1.3319	288	194	94	1.2137	1.16509	453	277	176	1.15781	0.99876	558	340	218	3.34783	2.62054	1613	914	699	1.64056	0.81	2488	1503	985	1.89	0.71387	2912	1168	1744
1.17091	1.34128	288	194	94	1.22012	1.1716	453	277	176	1.15781	0.99876	558	340	218	3.36	2.63027	1613	914	699	1.64938	0.815	2488	1503	985	1.9	0.71786	2912	1168	1744
1.17727	1.35066	288	194	94	1.22012	1.1716	453	277	176	1.16387	1.00385	558	340	218	3.37217	2.64	1613	914	699	1.6582	0.815	2488	1503	985	1.9	0.71786	2912	1168	1744
1.17727	1.36004	288	194	94	1.22654	1.17811	453	277	176	1.16994	1.00895	558	340	218	3.38435	2.64973	1613	914	699	1.6582	0.82	2488	1503	985	1.91	0.72185	2912	1168	1744
1.18364	1.36004	288	194	94	1.23297	1.17811	453	277	176	1.176	1.01404	558	340	218	3.39652	2.65946	1613	914	699	1.66702	0.825	2488	1503	985	1.92	0.72185	2912	1168	1744
1.19	1.36942	288	194	94	1.23939	1.18462	453	277	176	1.176	1.01914	558	340	218	3.4087	2.67243	1613	914	699	1.67584	0.83	2488	1503	985	1.93	0.72583	2912	1168	1744
1.19636	1.3788	288	194	94	1.23939	1.18462	453	277	176	1.18206	1.02423	558	340	218	3.42087	2.68216	1613	914	699	1.68466	0.83	2488	1503	985	1.93	0.72583	2912	1168	1744
1.19636	1.3788	288	194	94	1.24581	1.19112	453	277	176	1.18813	1.02933	558	340	218	3.43304	2.69189	1613	914	699	1.68466	0.835	2488	1503	985	1.94	0.72982	2912	1168	1744
1.20273	1.38818	288	194	94	1.25223	1.19112	453	277	176	1.19419	1.03443	558	340	218	3.44522	2.70162	1613	914	699	1.69348	0.84	2488	1503	985	1.95	0.72982	2912	1168	1744
1.20909	1.39755	288	194	94	1.25865	1.19763	453	277	176	1.19419	1.03443	558	340	218	3.45739	2.71135	1613	914	699	1.7023	0.84	2488	1503	985	1.96	0.73381	2912	1168	1744
1.21545	1.40693	288	194	94	1.25865	1.20414	453	277	176	1.20025	1.03952	558	340	218	3.46957	2.72432	1613	914	699	1.71112	0.845	2488	1503	985	1.96	0.7378	2912	1168	1744
1.21545	1.41631	288	194	94	1.26507	1.20414	453	277	176	1.20631	1.04462	558	340	218	3.48174	2.73405	1613	914	699	1.71112	0.845	2488	1503	985	1.97	0.7378	2912	1168	1744
1.22182	1.41631	288	194	94	1.2715	1.21065	453	277	176	1.21238	1.04971	558	340	218	3.49391	2.74378	1613	914	699	1.71994	0.85	2488	1503	985	1.98	0.74179	2914	1170	1744
1.22818	1.42569	288	194	94	1.27792	1.21716	453	277	176	1.21238	1.04971	558	340	218	3.51217	2.75351	1613	914	699	1.72876	0.85	2488	1503	985	1.99	0.74577	2917	1173	1744
1.23455	1.43507	288	194	94	1.27792	1.22367	453	277	176	1.21843	1.05481	558	340	218	3.52435	2.76324	1613	914	699	1.73758	0.855	2489	1504	985	1.99	0.74976	2920	1176	1744
1.24091	1.44445	288	194	94	1.28434	1.23018	453	277	176	1.22449	1.0599	558	340	218	3.53652	2.77297	1613	914	699	1.73758	0.855	2493	1508	985	2	0.75375	2922	1178	1744
1.24091	1.44445	288	194	94	1.29076	1.23669	453	277	176	1.23055	1.065	558	340	218	3.5487	2.7827	1613	914	699	1.7464	0.86	2497	1512	985	2.01	0.75774	2922	1178	1744
1.24727	1.45383	288	194	94	1.29718	1.23669	453	277	176	1.23055	1.0701	558	340	218	3.56087	2.79568	1613	914	699	1.75522	0.86	2498	1513	985	2.02	0.75774	2922	1178	1744
1.25364	1.46321	288	194	94	1.29718	1.2432	453	277	176	1.23662	1.07519	558	340	218	3.57304	2.80541	1613	914	699	1.76404	0.865	2498	1513	985	2.02	0.76173	2922	1178	1744
1.26	1.46321	288	194	94	1.3036	1.2497	453	277	176	1.24268	1.08029	558	340	218	3.58522	2.81514	1613	906	707	1.77287	0.865	2498	1513	985	2.03	0.76571	2922	1178	1744
1.26	1.47259	288	194	94	1.31003	1.25621	453	277	176	1.24268	1.08538	558	340	218	3.59739	2.82486	1613	904	709	1.77287	0.87	2498	1513	985	2.04	0.7697	2922	1178	1744
1.26636	1.48197	288	194	94	1.31645	1.26272	453	277	176	1.24874	1.09048	558	340	218	3.60957	2.83459	1613	904	709	1.78169	0.87	2498	1513	985	2.05	0.77369	2922	1178	1744
1.27273	1.48197	288	194	94	1.32287	1.26923	453	277	176	1.2548	1.09557	558	340	218	3.62174	2.84757	1613	904	709	1.79051	0.875	2498	1513	985	2.06	0.77768	2922	1178	1744
1.27909	1.49135	288	194	94	1.32287	1.27574	453	277	176	1.26087	1.10067	558	340	218	3.63391	2.8573	1613	904	709	1.79933	0.875	2498	1513	985	2.06	0.78167	2922	1178	1744
1.27909	1.49135	288	194	94	1.32929	1.27574	453	277	176	1.26087	1.10577	558	340	218	3.64609	2.86703	1621	912	709	1.79933	0.88	2498	1513	985	2.07	0.78167	2922	1178	1744
1.28545	1.50073	288	194	94	1.33571	1.28225	453	277	176	1.26693	1.10577	558	340	218	3.66435	2.87676	1623	914	709	1.80815	0.88	2498	1513	985	2.08	0.78565	2922	1178	1744
1.29182	1.50073	288	194	94	1.34213	1.28876	453	277	176	1.27299	1.11086	558	340	218	3.67652	2.88649	1623	914	709	1.81697	0.885	2498	1513	985	2.09	0.78964	2922	1178	1744
1.29818	1.51011	288	194	94	1.34213	1.29527	453	277	176	1.27905	1.11596	558	340	218	3.6887	2.89622	1623	914	709	1.82579	0.89	2498	1513	985	2.09	0.79363	2922	1178	1744
1.30455	1.51011	288	194	94	1.34856	1.30178	453	277	176	1.27905	1.12105	558	340	218	3.70087	2.90919	1623	914	709	1.82579	0.895	2498	1513	985	2.1	0.79762	2922	1178	1744
1.30455	1.51949	288	194	94	1.35498	1.30178	453	277	176	1.28512	1.12105	558	340	218	3.71304	2.91892	1623	914	709	1.83461	0.9	2498	1513	985	2.11	0.79762	2922	1178	1744
1.31091	1.51949	288	194	94	1.3614	1.30828	453	277	176	1.29118	1.12615	558	340	218	3.72522	2.92865	1623	914	709	1.84343	0.9	2498	1513	985	2.12	0.80161	2922	1178	1744
1.31727	1.52887	288	194	94	1.3614	1.31479	453	277	176	1.29724	1.13124	558	340	218	3.73739	2.93838	1623	914	709	1.85225	0.905	2498	1513	985	2.12	0.8056	2922	1178	1744
1.32364	1.52887	288	194	94	1.36782	1.3213	453	277	176	1.29724	1.13124	558	340	218	3.74957	2.94811	1623	914	709	1.85225	0.91	2498	1513	985	2.13	0.80958	2922	1178	1744
1.32364	1.52887	288	194	94	1.37424	1.32781	453	277	176	1.30329	1.13634	558	340	218	3.76174	2.96108	1623	914	709	1.86107	0.915	2498	1513	985	2.14	0.81357	2922	1178	1744
1.33	1.53825	288	194	94	1.38067	1.33432	453	277	176	1.30936	1.13634	558	340	218	3.77391	2.97081	1623	914	709	1.86989	0.92	2498	1513	985	2.15	0.81756	2922	1178	1744
1.33636	1.53825	288	194	94	1.38067	1.33432	453	277	176	1.31542	1.14144	558	340	218	3.78609	2.98054	1623	914	709	1.87871	0.925	2498	1513	985	2.15	0.81756	2922	1178	1744
1.34273	1.54763	288	194	94	1.38709	1.34083	453	277	176	1.31542	1.14653	558	340	218	3.79826	2.99027	1623	914	709	1.87871	0.93	2498	1513	985	2.16	0.82155	2922	1178	1744
1.34273	1.54763	288	194	94	1.39351	1.34734	453	277	176	1.32148	1.14653	558	340	218	3.81652	3	1624	914	710	1.88753	0.93	2498	1513	985	2.17	0.82554	2922	1178	1744
1.34909	1.54763	288	194	94	1.39993	1.35385	453	277	176	1.32754	1.15163	558	340	218	3.8287	3.00973	1632	914	718	1.89635	0.935	2498	1513	985	2.18	0.82952	2922	1178	1744
1.35545	1.55701	288	194	94	1.39993	1.35385	453	277	176	1.33361	1.15163	558	340	218	3.84087	3.0227	1633	914	719	1.90517	0.94	2498	1513	985	2.18	0.82952	2922	1178	1744
1.36182	1.56639	288	194	94	1.40635	1.36036	453	277	176	1.33361	1.15672	558	340	218	3.85304	3.03243	1633	914	719	1.91399	0.945	2498	1513	985	2.19	0.83351	2922	1178	1744
1.36818	1.56639	288	194	94	1.41277	1.36686	453	277	176	1.33967	1.16182	558	340	218	3.86522	3.04216	1635	914	721	1.91399	0.95	2498	1513	985	2.2	0.8375	2922	1178	1744
1.36818	1.57577	288	194	94	1.4192	1.36686	453	277	176	1.34573	1.16691	558	340	218	3.87739	3.05189	1643	914	729	1.92281	0.95	2498	1513	985	2.21	0.8375	2922	1178	1744
1.37455	1.58515	288	194	94	1.4192	1.37337	453	277	176	1.35179	1.17201	558	340	218	3.88957	3.06162	1643	914	729	1.93163	0.955	2498	1513	985	2.21	0.84149	2922	1178	1744
1.38091	1.58515	288	194	94	1.42562	1.37988	453	277	176	1.35179	1.17201	558	340	218	3.90174	3.07459	1643	914	729	1.94045	0.96	2498	1513	985	2.22	0.84548	2922	1178	1744
1.38727	1.59453	288	194	94	1.43204	1.37988	453	277	176	1.35786	1.17711	559	341	218	3.91391	3.08432	1643	914	729	1.94045	0.965	2498	1513	985	2.23	0.84548	2922	1178	1744
1.38727	1.60391	288	194	94	1.43846	1.38639	453	277	176	1.36392	1.1822	559	341	218	3.92609	3.09405	1643	914	729	1.94927	0.965	2498	1513	985	2.24	0.84946	2922	1178	1744
1.39364	1.61328	288	194	94	1.43846	1.38639	453	277	176	1.36998	1.1873	559	341	218	3.93826	3.10378	1643	914	729	1.95809	0.97	2498	1513	985	2.24	0.84946	2922	1178	1744
1.4	1.62266	288	194	94	1.44488	1.3929	453	277	176	1.36998	1.19239	559	341	218	3.95043	3.11351	1643	914	729	1.96691	0.975	2498	1513	985	2.25	0.85345	2922	1178	1744
1.40636	1.62266	288	194	94	1.4513	1.3929	453	277	176	1.37605	1.19749	559	341	218	3.96261	3.12649	1643	914	729	1.96691	0.98	2498	1513	985	2.26	0.85345	2922	1178	1744
1.40636	1.63204	288	194	94	1.45773	1.39941	453	277	176	1.38211	1.20258	559	341	218	3.98087	3.13622	1643	914	729	1.97573	0.98	2498	1513	985	2.27	0.85744	2922	1178	1744
1.41273	1.64142	288	194	94	1.45773	1.39941	453	277	176	1.38211	1.20768	559	341	218	3.99304	3.14595	1643	914	729	1.98455	0.985	2498	1513	985	2.27	0.85744	2922	1178	1744
1.41909	1.6508	288	194	94	1.46415	1.40592	453	277	176	1.38816	1.21278	559	341	218	4.00522	3.15568	1643	914	729	1.99337	0.99	2498	1513	985	2.28	0.86143	2922	1178	1744
1.42545	1.66018	288	194	94	1.47057	1.40592	453	277	176	1.39422	1.21787	559	341	218	4.01739	3.16541	1643	914	729	1.99337	0.99	2498	1513	985	2.29	0.86143	2922	1178	1744
1.43182	1.66956	288	194	94	1.47699	1.41243	453	277	176	1.40028	1.22297	559	341	218	4.02957	3.17514	1643	914	729	2.00219	0.995	2498	1513	985	2.3	0.86542	2922	1178	1744
1.43182	1.66956	288	194	94	1.47699	1.41893	453	277	176	1.40028	1.22806	559	341	218	4.04174	3.18811	1643	914	729	2.01101	0.995	2498	1513	985	2.3	0.8694	2922	1178	1744
1.43818	1.67894	288	194	94	1.48341	1.42544	453	277	176	1.40635	1.22806	559	341	218	4.05391	3.19784	1643	914	729	2.01983	1	2498	1513	985	2.31	0.87339	2922	1178	1744
1.44455	1.68832	288	194	94	1.48983	1.43195	453	277	176	1.41241	1.23316	559	341	218	4.06609	3.20757	1644	915	729	2.01983	1.005	2498	1513	985	2.32	0.87738	2922	1178	1744
1.45091	1.6977	288	194	94	1.49626	1.43195	453	277	176	1.41847	1.23825	559	341	218	4.07826	3.2173	1651	922	729	2.02865	1.005	2498	1513	985	2.33	0.87738	2922	1178	1744
1.45091	1.6977	288	194	94	1.49626	1.43846	453	277	176	1.41847	1.24335	559	341	218	4.09043	3.22703	1653	924	729	2.03747	1.01	2498	1513	985	2.33	0.88137	2922	1178	1744
1.45727	1.70708	288	194	94	1.50268	1.44497	453	277	176	1.42454	1.24844	560	342	218	4.10261	3.24	1653	920	733	2.04629	1.01	2498	1513	985	2.34	0.88536	2922	1178	1744
1.46364	1.71646	288	194	94	1.5091	1.45148	453	277	176	1.4306	1.25354	560	342	218	4.11478	3.24324	1653	914	739	2.05511	1.015	2498	1513	985	2.35	0.88935	2922	1178	1744
1.47	1.71646	288	194	94	1.51552	1.45799	453	277	176	1.43666	1.25864	560	342	218	4.13304	3.24324	1653	914	739	2.05511	1.015	2498	1513	985	2.36	0.89333	2922	1178	1744
1.47	1.72584	288	194	94	1.51552	1.4645	453	277	176	1.43666	1.25864	560	342	218	4.14522	3.27568	1653	914	739	2.06393	1.02	2498	1513	985	2.36	0.89732	2922	1178	1744
1.47636	1.73522	288	194	94	1.52194	1.47101	453	277	176	1.44272	1.26373	560	342	218	4.15739	3.27568	1653	914	739	2.07275	1.02	2498	1513	985	2.37	0.90131	2922	1178	1744
1.48273	1.73522	288	194	94	1.52836	1.47751	453	277	176	1.44879	1.26883	560	342	218	4.16957	3.27568	1653	914	739	2.08157	1.025	2498	1513	985	2.38	0.9053	2922	1178	1744
1.48909	1.7446	288	194	94	1.53479	1.48402	453	277	176	1.45485	1.27392	560	342	218	4.18174	3.30811	1653	914	739	2.08157	1.025	2498	1513	985	2.39	0.90929	2922	1178	1744
1.49545	1.75398	288	194	94	1.53479	1.49053	453	277	176	1.45485	1.27902	560	342	218	4.19391	3.30811	1654	915	739	2.09039	1.03	2498	1513	985	2.39	0.91327	2922	1178	1744
1.49545	1.75398	288	194	94	1.54121	1.49053	453	277	176	1.46091	1.28411	560	342	218	4.20609	3.30811	1661	922	739	2.09921	1.03	2498	1513	985	2.4	0.91327	2922	1178	1744
1.50182	1.76336	288	194	94	1.54763	1.49704	453	277	176	1.46697	1.28411	560	342	218	4.21826	3.34054	1663	924	739	2.10803	1.035	2498	1513	985	2.41	0.91726	2922	1178	1744
1.50818	1.76336	288	194	94	1.55405	1.50355	453	277	176	1.47303	1.28921	560	342	218	4.23043	3.34054	1663	924	739	2.10803	1.04	2498	1513	985	2.42	0.92125	2922	1178	1744
1.51455	1.77274	288	194	94	1.55405	1.51006	453	277	176	1.47303	1.29431	560	342	218	4.24261	3.34054	1663	924	739	2.11685	1.04	2498	1513	985	2.42	0.92524	2922	1178	1744
1.51455	1.77274	288	194	94	1.56047	1.51657	453	277	176	1.47909	1.29431	560	342	218	4.25478	3.37297	1663	924	739	2.12567	1.045	2498	1513	985	2.43	0.92923	2922	1178	1744
1.52091	1.78212	288	194	94	1.56689	1.51657	453	277	176	1.48515	1.2994	560	342	218	4.26696	3.37297	1663	924	739	2.13449	1.05	2498	1513	985	2.44	0.92923	2922	1178	1744
1.52727	1.78212	288	194	94	1.57332	1.52308	453	277	176	1.49121	1.3045	560	342	218	4.27913	3.37297	1663	924	739	2.13449	1.055	2498	1513	985	2.45	0.93321	2922	1178	1744
1.53364	1.7915	288	194	94	1.57332	1.52959	453	277	176	1.49121	1.3045	560	342	218	4.2913	3.40541	1663	924	739	2.14331	1.06	2498	1513	985	2.45	0.9372	2922	1178	1744
1.54	1.7915	288	194	94	1.57974	1.53609	453	277	176	1.49728	1.30959	560	342	218	4.30348	3.40541	1665	926	739	2.15213	1.06	2498	1513	985	2.46	0.94119	2922	1178	1744
1.54	1.80088	288	194	94	1.58616	1.5426	453	277	176	1.50334	1.31469	560	342	218	4.31565	3.40541	1672	933	739	2.16096	1.065	2498	1513	985	2.47	0.94518	2922	1178	1744
1.54636	1.80088	288	194	94	1.59258	1.5426	453	277	176	1.5094	1.31469	560	342	218	4.32783	3.43784	1673	934	739	2.16096	1.07	2498	1513	985	2.48	0.94518	2922	1178	1744
1.55273	1.81026	288	194	94	1.59258	1.54911	453	277	176	1.5094	1.31978	560	342	218	4.34	3.43784	1673	934	739	2.16978	1.075	2498	1513	985	2.48	0.94917	2922	1178	1744
1.55909	1.81026	288	194	94	1.599	1.55562	453	277	176	1.51546	1.31978	560	342	218	4.35217	3.43784	1673	934	739	2.1786	1.08	2498	1513	985	2.49	0.95315	2922	1178	1744
1.55909	1.81964	288	194	94	1.60542	1.56213	453	277	176	1.52153	1.32488	560	342	218	4.37043	3.43784	1673	934	739	2.18742	1.085	2498	1513	985	2.5	0.95714	2922	1178	1744
1.56545	1.81964	288	194	94	1.61185	1.56213	453	277	176	1.52153	1.32998	560	342	218	4.38261	3.47027	1673	934	739	2.19624	1.09	2498	1513	985	2.51	0.95714	2922	1178	1744
1.57182	1.82901	288	194	94	1.61185	1.56864	453	277	176	1.52759	1.33507	560	342	218	4.39478	3.47027	1673	927	746	2.19624	1.095	2498	1513	985	2.51	0.96113	2922	1178	1744
1.57818	1.82901	288	194	94	1.61827	1.57515	453	277	176	1.53365	1.33507	560	342	218	4.40696	3.47027	1679	930	749	2.20506	1.095	2498	1513	985	2.52	0.96512	2922	1178	1744
1.57818	1.83839	288	194	94	1.62469	1.57515	453	277	176	1.53972	1.34017	560	342	218	4.41913	3.5027	1683	934	749	2.21388	1.1	2498	1513	985	2.53	0.96512	2922	1178	1744
1.58455	1.83839	288	194	94	1.63111	1.58166	453	277	176	1.53972	1.34526	561	343	218	4.4313	3.5027	1683	934	749	2.2227	1.105	2498	1513	985	2.54	0.96911	2922	1178	1744
1.59091	1.84777	288	194	94	1.63111	1.58166	453	277	176	1.54578	1.35036	561	343	218	4.44348	3.5027	1683	934	749	2.2227	1.11	2498	1513	985	2.54	0.96911	2922	1178	1744
1.59727	1.85715	288	194	94	1.63753	1.58817	453	277	176	1.55184	1.35545	561	343	218	4.45565	3.53514	1683	934	749	2.23152	1.11	2498	1513	985	2.55	0.9731	2922	1178	1744
1.60364	1.85715	288	194	94	1.64395	1.59467	453	277	176	1.55789	1.36055	561	343	218	4.46783	3.53514	1688	939	749	2.24034	1.115	2498	1513	985	2.56	0.97708	2922	1178	1744
1.60364	1.86653	288	194	94	1.65038	1.59467	453	277	176	1.55789	1.36565	561	343	218	4.48	3.53514	1693	944	749	2.24916	1.12	2498	1513	985	2.57	0.97708	2922	1178	1744
1.61	1.87591	288	194	94	1.65038	1.60118	453	277	176	1.56395	1.37074	561	343	218	4.49217	3.56757	1693	943	750	2.24916	1.125	2498	1513	985	2.57	0.98107	2922	1178	1744
1.61636	1.88529	288	194	94	1.6568	1.60118	453	277	176	1.57002	1.37584	561	343	218	4.50435	3.56757	1693	935	758	2.25798	1.125	2498	1513	985	2.58	0.98107	2922	1178	1744
1.62273	1.88529	288	194	94	1.66322	1.60769	453	277	176	1.57608	1.38093	562	344	218	4.52261	3.56757	1693	934	759	2.2668	1.13	2498	1513	985	2.59	0.98506	2922	1178	1744
1.62273	1.89467	288	194	94	1.66964	1.6142	453	277	176	1.57608	1.38603	562	344	218	4.53478	3.6	1693	934	759	2.27562	1.135	2498	1513	985	2.6	0.98905	2922	1178	1744
1.62909	1.90405	288	194	94	1.66964	1.6142	453	277	176	1.58214	1.39112	562	344	218	4.54696	3.6	1693	934	759	2.27562	1.135	2498	1513	985	2.6	0.98905	2922	1178	1744
1.63545	1.91343	288	194	94	1.67606	1.62071	453	277	176	1.58821	1.39622	562	344	218	4.55913	3.6	1693	934	759	2.28444	1.14	2498	1513	985	2.61	0.99304	2922	1178	1744
1.64182	1.92281	288	194	94	1.68248	1.62722	453	277	176	1.59427	1.39622	562	344	218	4.5713	3.63243	1693	934	759	2.29326	1.145	2498	1513	985	2.62	0.99702	2922	1178	1744
1.64182	1.92281	288	194	94	1.68891	1.62722	453	277	176	1.59427	1.40132	562	344	218	4.58348	3.63243	1693	934	759	2.30208	1.145	2498	1513	985	2.63	0.99702	2922	1178	1744
1.64818	1.93219	288	194	94	1.68891	1.63373	453	277	176	1.60033	1.40641	562	344	218	4.59565	3.63243	1693	934	759	2.30208	1.15	2498	1513	985	2.63	1.00101	2922	1178	1744
1.65455	1.94157	288	194	94	1.69533	1.64024	453	277	176	1.60639	1.41151	562	344	218	4.60783	3.66486	1693	934	759	2.3109	1.15	2498	1513	985	2.64	1.005	2922	1178	1744
1.66091	1.95095	288	194	94	1.70175	1.64675	453	277	176	1.61246	1.4166	563	345	218	4.62	3.66486	1693	934	759	2.31972	1.155	2498	1513	985	2.65	1.00899	2922	1178	1744
1.66727	1.96033	288	194	94	1.70817	1.65325	453	277	176	1.61246	1.4217	563	345	218	4.63217	3.66486	1693	934	759	2.32854	1.155	2498	1513	985	2.66	1.01298	2922	1178	1744
1.66727	1.96033	288	194	94	1.70817	1.65976	453	277	176	1.61852	1.42679	563	344	219	4.64435	3.6973	1693	934	759	2.32854	1.16	2498	1513	985	2.66	1.01696	2922	1178	1744
1.67364	1.96971	288	194	94	1.71459	1.65976	453	277	176	1.62458	1.42679	563	344	219	4.65652	3.6973	1693	934	759	2.33736	1.165	2498	1513	985	2.67	1.01696	2922	1178	1744
1.68	1.97909	288	194	94	1.72102	1.66627	453	277	176	1.63064	1.43189	563	344	219	4.67478	3.6973	1693	934	759	2.34618	1.165	2498	1513	985	2.68	1.02095	2922	1178	1744
1.68636	1.97909	288	194	94	1.72744	1.67278	453	277	176	1.63064	1.43699	563	344	219	4.68696	3.6973	1693	934	759	2.355	1.17	2498	1512	986	2.69	1.02494	2922	1178	1744
1.68636	1.98847	288	194	94	1.72744	1.67929	453	277	176	1.63671	1.44208	563	344	219	4.69913	3.72973	1693	934	759	2.36382	1.17	2498	1509	989	2.69	1.02893	2922	1178	1744
1.69273	1.99785	288	194	94	1.73386	1.6858	453	277	176	1.64276	1.44718	564	345	219	4.7113	3.72973	1700	941	759	2.36382	1.175	2498	1505	993	2.7	1.03292	2922	1178	1744
1.69909	1.99785	288	194	94	1.74028	1.69231	453	277	176	1.64882	1.44718	564	345	219	4.72348	3.72973	1703	944	759	2.37264	1.175	2498	1503	995	2.71	1.0369	2922	1178	1744
1.70545	2.00723	288	194	94	1.7467	1.69882	453	277	176	1.64882	1.45227	564	345	219	4.73565	3.76216	1703	944	759	2.38146	1.18	2498	1503	995	2.72	1.04089	2922	1178	1744
1.70545	2.01661	288	194	94	1.7467	1.70533	453	277	176	1.65488	1.45737	564	345	219	4.74783	3.76216	1703	944	759	2.39028	1.185	2498	1503	995	2.72	1.04488	2922	1178	1744
1.71182	2.01661	288	194	94	1.75312	1.71183	453	277	176	1.66095	1.46246	564	345	219	4.76	3.76216	1703	944	759	2.39028	1.185	2498	1503	995	2.73	1.04887	2922	1178	1744
1.71818	2.02599	288	194	94	1.75955	1.71183	453	277	176	1.66095	1.46246	564	345	219	4.77217	3.79459	1703	944	759	2.3991	1.19	2498	1503	995	2.74	1.04887	2922	1178	1744
1.72455	2.02599	288	194	94	1.76597	1.71834	453	277	176	1.66701	1.46756	564	345	219	4.78435	3.79459	1703	944	759	2.40792	1.195	2498	1503	995	2.75	1.05286	2922	1178	1744
1.73091	2.03536	288	194	94	1.76597	1.72485	453	277	176	1.67307	1.47266	564	345	219	4.79652	3.79459	1703	944	759	2.41674	1.195	2498	1503	995	2.75	1.05685	2922	1178	1744
1.73091	2.03536	288	194	94	1.77239	1.73136	453	277	176	1.67913	1.47266	564	345	219	4.8087	3.82703	1703	944	759	2.41674	1.2	2498	1503	995	2.76	1.06083	2922	1178	1744
1.73727	2.04474	288	194	94	1.77881	1.73787	453	277	176	1.67913	1.47775	564	345	219	4.82087	3.82703	1703	944	759	2.42556	1.205	2498	1503	995	2.77	1.06482	2922	1178	1744
1.74364	2.04474	288	194	94	1.78523	1.73787	453	277	176	1.6852	1.48285	564	345	219	4.83913	3.82703	1703	944	759	2.43438	1.21	2498	1503	995	2.78	1.06482	2922	1178	1744
1.75	2.05412	289	195	94	1.78523	1.74438	453	277	176	1.69126	1.48285	564	345	219	4.8513	3.85946	1703	944	759	2.4432	1.21	2498	1503	995	2.78	1.06881	2922	1178	1744
1.75	2.05412	289	195	94	1.79165	1.75089	453	277	176	1.69732	1.48794	564	345	219	4.86348	3.85946	1703	944	759	2.4432	1.215	2498	1503	995	2.79	1.0728	2922	1178	1744
1.75636	2.0635	289	195	94	1.79808	1.7574	453	277	176	1.69732	1.49304	564	345	219	4.87565	3.85946	1703	944	759	2.45202	1.22	2498	1503	995	2.8	1.07679	2922	1178	1744
1.76273	2.07288	289	195	94	1.8045	1.7574	453	277	176	1.70338	1.49813	564	345	219	4.88783	3.89189	1703	944	759	2.46084	1.225	2498	1503	995	2.81	1.07679	2922	1178	1744
1.76909	2.07288	289	195	94	1.8045	1.76391	453	277	176	1.70945	1.49813	564	345	219	4.9	3.89189	1703	944	759	2.46966	1.23	2498	1503	995	2.81	1.08077	2922	1178	1744
1.76909	2.08226	289	195	94	1.81092	1.77041	453	277	176	1.71551	1.50323	564	345	219	4.91217	3.89189	1703	944	759	2.46966	1.235	2498	1503	995	2.82	1.08476	2922	1178	1744
1.77545	2.08226	289	195	94	1.81734	1.77041	453	277	176	1.71551	1.50833	564	345	219	4.92435	3.92432	1703	944	759	2.47848	1.24	2498	1503	995	2.83	1.08476	2922	1178	1744
1.78182	2.09164	289	195	94	1.82376	1.77692	453	277	176	1.72157	1.50833	564	345	219	4.93652	3.92432	1703	944	759	2.4873	1.24	2498	1503	995	2.84	1.08875	2922	1178	1744
1.78818	2.09164	289	195	94	1.82376	1.78343	453	277	176	1.72762	1.51342	564	345	219	4.9487	3.92432	1703	944	759	2.49612	1.245	2498	1503	995	2.84	1.09274	2922	1178	1744
1.79455	2.10102	289	195	94	1.83018	1.78343	453	277	176	1.73369	1.51852	564	345	219	4.96087	3.95676	1703	938	765	2.50494	1.25	2498	1503	995	2.85	1.09274	2922	1178	1744
1.79455	2.10102	289	195	94	1.83661	1.78994	453	277	176	1.73369	1.52361	564	345	219	4.97304	3.95676	1703	934	769	2.50494	1.255	2498	1503	995	2.86	1.09673	2922	1178	1744
1.80091	2.1104	289	195	94	1.84303	1.79645	453	277	176	1.73975	1.52871	564	345	219	4.98522	3.95676	1703	934	769	2.51376	1.26	2498	1503	995	2.87	1.10071	2922	1178	1744
1.80727	2.11978	289	195	94	1.84303	1.79645	453	277	176	1.74581	1.5338	564	345	219	5.00348	3.95676	1703	934	769	2.52258	1.26	2498	1503	995	2.87	1.10071	2922	1178	1744
1.81364	2.11978	289	195	94	1.84945	1.80296	453	277	176	1.75187	1.5389	564	345	219	5.01565	3.98919	1710	941	769	2.5314	1.265	2498	1503	995	2.88	1.1047	2922	1178	1744
1.81364	2.12916	289	195	94	1.85587	1.80947	453	277	176	1.75187	1.544	564	344	220	5.02783	3.98919	1713	938	775	2.5314	1.27	2498	1503	995	2.89	1.10869	2922	1178	1744
1.82	2.13854	289	195	94	1.86229	1.80947	453	277	176	1.75794	1.54909	565	345	220	5.04	3.98919	1717	938	779	2.54022	1.275	2498	1503	995	2.9	1.10869	2922	1178	1744
1.82636	2.14792	289	195	94	1.86871	1.81598	453	277	176	1.764	1.55419	565	345	220	5.05217	4.02162	1723	944	779	2.54904	1.275	2498	1503	995	2.91	1.11268	2922	1178	1744
1.83273	2.14792	289	195	94	1.86871	1.82249	453	277	176	1.77006	1.55928	565	345	220	5.06435	4.02162	1723	944	779	2.55787	1.28	2498	1503	995	2.91	1.11667	2922	1178	1744
1.83273	2.1573	289	195	94	1.87514	1.82249	453	277	176	1.77006	1.56438	565	345	220	5.07652	4.02162	1723	944	779	2.55787	1.285	2498	1503	995	2.92	1.11667	2922	1178	1744
1.83909	2.16668	289	195	94	1.88156	1.82899	453	277	176	1.77613	1.56947	565	345	220	5.0887	4.05405	1723	944	779	2.56669	1.285	2498	1503	995	2.93	1.12065	2922	1178	1744
1.84545	2.17606	289	195	94	1.88798	1.8355	453	277	176	1.78219	1.57457	565	345	220	5.10087	4.05405	1723	944	779	2.57551	1.29	2498	1503	995	2.94	1.12464	2922	1178	1744
1.85182	2.17606	289	195	94	1.88798	1.8355	453	277	176	1.78825	1.57457	565	345	220	5.11304	4.05405	1723	942	781	2.58433	1.29	2498	1503	995	2.94	1.12464	2922	1178	1744
1.85818	2.18544	289	195	94	1.8944	1.84201	453	277	176	1.78825	1.57967	565	345	220	5.12522	4.08649	1723	935	788	2.58433	1.295	2498	1503	995	2.95	1.12863	2922	1178	1744
1.85818	2.19482	289	195	94	1.90082	1.84852	453	277	176	1.79431	1.58476	565	345	220	5.13739	4.08649	1723	934	789	2.59315	1.3	2498	1503	995	2.96	1.13262	2922	1178	1744
1.86455	2.2042	289	195	94	1.90724	1.85503	453	277	176	1.80038	1.58986	565	345	220	5.15565	4.08649	1728	939	789	2.60197	1.3	2498	1503	995	2.97	1.13661	2922	1178	1744
1.87091	2.2042	289	195	94	1.90724	1.86154	453	277	176	1.80038	1.59495	565	345	220	5.16783	4.11892	1733	944	789	2.61079	1.305	2498	1503	995	2.97	1.1406	2922	1178	1744
1.87727	2.21358	289	195	94	1.91367	1.86154	453	277	176	1.80643	1.59495	565	345	220	5.18	4.11892	1733	944	789	2.61079	1.305	2498	1503	995	2.98	1.1406	2922	1178	1744
1.87727	2.22296	289	195	94	1.92009	1.86805	453	277	176	1.81249	1.60005	565	345	220	5.19217	4.11892	1733	944	789	2.61961	1.31	2498	1503	995	2.99	1.14458	2922	1178	1744
1.88364	2.23234	289	195	94	1.92651	1.87456	453	277	176	1.81855	1.60514	565	345	220	5.20435	4.15135	1733	944	789	2.62843	1.315	2500	1505	995	3	1.14857	2922	1178	1744
1.89	2.23234	289	195	94	1.92651	1.88107	453	277	176	1.81855	1.61024	565	344	221	5.21652	4.15135	1733	944	789	2.63725	1.315	2504	1509	995	3	1.15256	2922	1178	1744
1.89636	2.24172	289	195	94	1.93293	1.88757	453	277	176	1.82462	1.61533	566	345	221	5.2287	4.15135	1733	944	789	2.64607	1.32	2507	1512	995	3.01	1.15655	2922	1178	1744
1.89636	2.25109	289	195	94	1.93935	1.89408	453	277	176	1.83068	1.61533	566	345	221	5.24087	4.18378	1733	944	789	2.64607	1.32	2508	1513	995	3.02	1.16054	2922	1178	1744
1.90273	2.25109	289	195	94	1.94577	1.90059	453	277	176	1.83674	1.62043	566	345	221	5.25304	4.18378	1733	944	789	2.65489	1.325	2508	1513	995	3.03	1.16452	2922	1178	1744
1.90909	2.26047	289	195	94	1.94577	1.9071	453	277	176	1.83674	1.62553	566	345	221	5.26522	4.18378	1733	944	789	2.66371	1.33	2508	1513	995	3.03	1.16851	2922	1178	1744
1.91545	2.26985	289	195	94	1.9522	1.9071	453	277	176	1.8428	1.63062	566	345	221	5.27739	4.21622	1733	944	789	2.67253	1.33	2508	1513	995	3.04	1.16851	2922	1178	1744
1.92182	2.26985	289	195	94	1.95862	1.91361	453	277	176	1.84887	1.63062	566	345	221	5.28957	4.21622	1733	944	789	2.67253	1.335	2508	1513	995	3.05	1.1725	2922	1178	1744
1.92182	2.27923	289	195	94	1.96504	1.92012	453	277	176	1.85493	1.63572	566	345	221	5.30174	4.21622	1733	944	789	2.68135	1.34	2508	1513	995	3.06	1.17649	2922	1178	1744
1.92818	2.28861	289	195	94	1.96504	1.92663	453	277	176	1.85493	1.64081	566	345	221	5.31391	4.21622	1733	944	789	2.69017	1.34	2508	1513	995	3.06	1.18048	2922	1178	1744
1.93455	2.28861	289	195	94	1.97146	1.93314	453	277	176	1.86099	1.64591	566	345	221	5.32609	4.24865	1733	944	789	2.69899	1.345	2508	1513	995	3.07	1.18446	2922	1178	1744
1.94091	2.29799	289	195	94	1.97788	1.93964	453	277	176	1.86705	1.64591	566	345	221	5.34435	4.24865	1733	944	789	2.69899	1.35	2508	1513	995	3.08	1.18845	2922	1178	1744
1.94091	2.29799	289	195	94	1.9843	1.93964	453	277	176	1.87312	1.651	566	345	221	5.35652	4.24865	1733	944	789	2.70781	1.355	2508	1513	995	3.09	1.18845	2922	1178	1744
1.94727	2.30737	289	195	94	1.9843	1.94615	453	277	176	1.87312	1.6561	566	345	221	5.36261	4.28108	1733	944	789	2.71663	1.355	2508	1513	995	3.09	1.19244	2924	1178	1746
1.95364	2.30737	289	195	94	1.99073	1.95266	453	277	176	1.87918	1.6561	566	345	221	5.37478	4.28108	1733	944	789	2.72545	1.36	2508	1513	995	3.1	1.19643	2927	1178	1749
1.96	2.31675	289	195	94	1.99715	1.95266	453	277	176	1.88524	1.6612	566	345	221	5.38696	4.28108	1733	944	789	2.72545	1.365	2508	1513	995	3.11	1.19643	2930	1178	1752
1.96	2.32613	289	195	94	1.99715	1.95917	453	277	176	1.89129	1.66629	566	344	222	5.40522	4.31351	1733	944	789	2.73427	1.37	2508	1513	995	3.11	1.20042	2932	1178	1754
1.96636	2.32613	289	195	94	2.00357	1.96568	453	277	176	1.89129	1.67139	567	345	222	5.41739	4.31351	1733	944	789	2.74309	1.375	2508	1513	995	3.12	1.2044	2932	1178	1754
1.97273	2.33551	289	195	94	2.00999	1.97219	453	277	176	1.89736	1.67139	567	345	222	5.42957	4.31351	1733	944	789	2.75191	1.375	2508	1513	995	3.13	1.20839	2932	1178	1754
1.97909	2.33551	289	195	94	2.01641	1.97219	453	277	176	1.90342	1.67648	567	345	222	5.44174	4.34595	1733	944	789	2.75191	1.38	2508	1513	995	3.14	1.20839	2932	1178	1754
1.98545	2.34489	289	195	94	2.01641	1.9787	453	277	176	1.90948	1.68158	567	345	222	5.45391	4.34595	1733	944	789	2.76073	1.385	2508	1513	995	3.14	1.21238	2932	1180	1752
1.98545	2.34489	289	195	94	2.02283	1.98521	453	277	176	1.90948	1.68667	567	345	222	5.46609	4.34595	1733	944	789	2.76955	1.39	2508	1513	995	3.15	1.21637	2932	1183	1749
1.99182	2.35427	289	195	94	2.02926	1.98521	453	277	176	1.91554	1.69177	567	345	222	5.47826	4.37838	1733	944	789	2.77837	1.395	2508	1513	995	3.16	1.21637	2932	1185	1747
1.99818	2.35427	289	195	94	2.03568	1.99172	453	277	176	1.92161	1.69687	567	345	222	5.49043	4.37838	1733	944	789	2.78719	1.4	2508	1513	995	3.17	1.22036	2932	1188	1744
2.00455	2.36365	289	195	94	2.03568	1.99822	453	277	176	1.92161	1.70196	567	345	222	5.50261	4.37838	1733	944	789	2.78719	1.4	2508	1512	996	3.17	1.22435	2932	1188	1744
2.00455	2.37303	289	195	94	2.0421	1.99822	453	277	176	1.92767	1.70196	567	344	223	5.51478	4.41081	1733	944	789	2.79601	1.405	2508	1508	1000	3.18	1.22435	2932	1188	1744
2.01091	2.37303	289	195	94	2.04852	2.00473	453	277	176	1.93373	1.70706	568	345	223	5.52696	4.41081	1733	944	789	2.80483	1.41	2508	1505	1003	3.19	1.22833	2932	1188	1744
2.01727	2.38241	289	195	94	2.05494	2.01124	453	277	176	1.93979	1.71215	569	346	223	5.53913	4.41081	1735	946	789	2.81365	1.415	2508	1503	1005	3.2	1.23232	2933	1188	1745
2.02364	2.39179	289	195	94	2.06136	2.01124	453	277	176	1.93979	1.71725	569	346	223	5.55739	4.44324	1743	954	789	2.81365	1.415	2508	1503	1005	3.21	1.23232	2936	1188	1748
2.02364	2.39179	289	195	94	2.06136	2.01775	453	277	176	1.94586	1.72234	570	347	223	5.56957	4.44324	1743	954	789	2.82247	1.42	2508	1503	1005	3.21	1.23631	2939	1188	1751
2.03	2.40117	289	195	94	2.06779	2.02426	453	277	176	1.95192	1.72744	570	346	224	5.58174	4.44324	1743	954	789	2.83129	1.425	2508	1503	1005	3.22	1.2403	2942	1188	1754
2.03636	2.41055	289	195	94	2.07421	2.02426	453	277	176	1.95798	1.73254	571	347	224	5.59391	4.47568	1743	954	789	2.84011	1.43	2508	1503	1005	3.23	1.2403	2942	1188	1754
2.04273	2.41055	289	195	94	2.08063	2.03077	453	277	176	1.95798	1.73763	572	348	224	5.60609	4.47568	1743	954	789	2.84011	1.43	2508	1503	1005	3.24	1.24429	2942	1188	1754
2.04909	2.41993	289	195	94	2.08063	2.03728	453	277	176	1.96405	1.74273	572	348	224	5.61826	4.47568	1743	954	789	2.84893	1.435	2508	1503	1005	3.24	1.24827	2942	1188	1754
2.04909	2.42931	289	195	94	2.08705	2.04379	453	277	176	1.97011	1.74782	573	349	224	5.63043	4.47568	1743	954	789	2.85775	1.44	2508	1503	1005	3.25	1.25226	2942	1188	1754
2.05545	2.43869	289	195	94	2.09347	2.04379	453	277	176	1.97616	1.75292	573	349	224	5.64261	4.50811	1743	954	789	2.86657	1.44	2508	1503	1005	3.26	1.25226	2942	1188	1754
2.06182	2.43869	289	195	94	2.0999	2.0503	453	277	176	1.97616	1.75292	573	348	225	5.65478	4.50811	1743	954	789	2.86657	1.445	2508	1503	1005	3.27	1.25625	2942	1188	1754
2.06818	2.44807	289	195	94	2.0999	2.0568	453	277	176	1.98222	1.75801	574	349	225	5.66696	4.50811	1743	954	789	2.87539	1.445	2508	1503	1005	3.27	1.26024	2942	1188	1754
2.06818	2.45745	289	195	94	2.10632	2.06331	453	277	176	1.98828	1.76311	575	350	225	5.67913	4.54054	1743	954	789	2.88421	1.45	2508	1503	1005	3.28	1.26423	2942	1188	1754
2.07455	2.46682	289	195	94	2.11274	2.06982	453	277	176	1.99435	1.76821	575	350	225	5.6913	4.54054	1743	954	789	2.89303	1.455	2508	1503	1005	3.29	1.26821	2942	1188	1754
2.08091	2.46682	289	195	94	2.11916	2.07633	453	277	176	1.99435	1.7733	575	350	225	5.70957	4.54054	1743	954	789	2.89303	1.455	2508	1503	1005	3.3	1.2722	2942	1188	1754
2.08727	2.4762	289	195	94	2.11916	2.07633	453	277	176	2.00041	1.7733	575	350	225	5.72174	4.57297	1743	954	789	2.90185	1.46	2508	1503	1005	3.3	1.2722	2942	1188	1754
2.09364	2.48558	289	195	94	2.12558	2.08284	453	277	176	2.00647	1.7784	575	350	225	5.73391	4.57297	1743	954	789	2.91067	1.46	2508	1503	1005	3.31	1.27619	2942	1188	1754
2.09364	2.49496	289	195	94	2.132	2.08935	453	277	176	2.01254	1.78349	575	350	225	5.74609	4.57297	1743	953	790	2.91949	1.465	2508	1503	1005	3.32	1.28018	2942	1188	1754
2.1	2.49496	289	195	94	2.13843	2.09586	453	277	176	2.01254	1.78859	575	350	225	5.75826	4.60541	1743	946	797	2.91949	1.47	2508	1503	1005	3.33	1.28417	2942	1188	1754
2.10636	2.50434	289	195	94	2.13843	2.10237	453	277	176	2.0186	1.78859	575	350	225	5.77043	4.60541	1743	944	799	2.92831	1.47	2508	1503	1005	3.33	1.28815	2942	1188	1754
2.11273	2.51372	289	195	94	2.14485	2.10888	453	277	176	2.02466	1.79368	575	350	225	5.78261	4.60541	1743	944	799	2.93713	1.475	2508	1503	1005	3.34	1.29214	2942	1188	1754
2.11273	2.5231	289	195	94	2.15127	2.11538	453	277	176	2.03072	1.79878	575	350	225	5.79478	4.63784	1743	944	799	2.94596	1.48	2508	1503	1005	3.35	1.29613	2942	1188	1754
2.11909	2.5231	289	195	94	2.15769	2.11538	453	277	176	2.03072	1.80388	575	350	225	5.80696	4.63784	1743	944	799	2.94596	1.48	2508	1503	1005	3.36	1.29613	2942	1188	1754
2.12545	2.53248	289	195	94	2.15769	2.12189	453	277	176	2.03679	1.80388	575	350	225	5.81913	4.63784	1743	944	799	2.95478	1.485	2508	1503	1005	3.36	1.30012	2942	1188	1754
2.13182	2.53248	289	195	94	2.16411	2.1284	453	277	176	2.04285	1.80897	575	350	225	5.8313	4.67027	1743	944	799	2.9636	1.49	2508	1503	1005	3.37	1.30411	2942	1188	1754
2.13182	2.54186	289	195	94	2.17053	2.13491	453	277	176	2.04891	1.81407	575	350	225	5.84348	4.67027	1743	944	799	2.97242	1.49	2508	1503	1005	3.38	1.3081	2942	1188	1754
2.13818	2.55124	289	195	94	2.17696	2.14142	453	277	176	2.04891	1.81407	575	350	225	5.86174	4.67027	1743	944	799	2.98124	1.495	2508	1503	1005	3.39	1.31208	2942	1188	1754
2.14455	2.55124	289	195	94	2.17696	2.14793	453	277	176	2.05497	1.81916	575	350	225	5.87391	4.7027	1743	944	799	2.98124	1.5	2508	1503	1005	3.39	1.31607	2942	1188	1754
2.15091	2.56062	289	195	94	2.18338	2.14793	453	277	176	2.05497	1.82426	575	350	225	5.88609	4.7027	1751	952	799	2.99006	1.5	2508	1503	1005	3.4	1.31607	2942	1188	1754
2.15727	2.57	289	195	94	2.1898	2.15444	453	277	176	2.06103	1.82935	575	350	225	5.89826	4.7027	1753	954	799	2.99888	1.505	2508	1503	1005	3.41	1.32006	2942	1188	1754
2.15727	2.57	289	195	94	2.19622	2.16095	453	277	176	2.06709	1.82935	575	350	225	5.91043	4.73514	1753	954	799	3.0077	1.51	2508	1503	1005	3.42	1.32405	2942	1188	1754
2.16364	2.57938	289	195	94	2.19622	2.16746	453	277	176	2.07315	1.83445	575	350	225	5.92261	4.73514	1753	954	799	3.0077	1.515	2511	1506	1005	3.42	1.32804	2942	1188	1754
2.17	2.57938	289	195	94	2.20264	2.16746	453	277	176	2.07315	1.83955	575	350	225	5.93478	4.73514	1753	954	799	3.01652	1.52	2514	1509	1005	3.43	1.32804	2942	1188	1754
2.17636	2.58876	289	195	94	2.20906	2.17396	453	277	176	2.07921	1.84464	575	350	225	5.94696	4.76757	1753	954	799	3.02534	1.52	2517	1512	1005	3.44	1.33202	2942	1188	1754
2.17636	2.58876	289	195	94	2.21549	2.18047	453	277	176	2.08528	1.84464	575	350	225	5.95913	4.76757	1753	954	799	3.03416	1.525	2518	1513	1005	3.45	1.33601	2942	1188	1754
2.18273	2.59814	289	195	94	2.21549	2.18047	453	277	176	2.09134	1.84974	575	350	225	5.9713	4.76757	1753	954	799	3.03416	1.53	2518	1513	1005	3.45	1.33601	2942	1188	1754
2.18909	2.59814	289	195	94	2.22191	2.18698	453	277	176	2.09134	1.85483	575	350	225	5.98348	4.8	1753	952	801	3.04298	1.535	2518	1513	1005	3.46	1.34	2942	1188	1754
2.19545	2.60752	289	195	94	2.22833	2.19349	453	277	176	2.0974	1.85993	575	350	225	5.99565	4.8	1753	945	808	3.0518	1.54	2518	1513	1005	3.47	1.34399	2942	1188	1754
2.19545	2.6169	289	195	94	2.23475	2.19349	453	277	176	2.10346	1.86502	575	350	225	6.00783	4.8	1753	944	809	3.06062	1.54	2518	1513	1005	3.48	1.34399	2942	1188	1754
2.20182	2.6169	289	195	94	2.23475	2.2	453	277	176	2.10346	1.87012	575	350	225	6.02609	4.8	1753	944	809	3.06062	1.545	2518	1513	1005	3.48	1.34798	2942	1188	1754
2.20818	2.62628	289	195	94	2.24117	2.20651	453	277	176	2.10953	1.87522	575	350	225	6.03826	4.83243	1753	944	809	3.06944	1.55	2518	1513	1005	3.49	1.35196	2942	1188	1754
2.21455	2.62628	289	195	94	2.24759	2.20651	453	277	176	2.11559	1.88031	575	350	225	6.05043	4.83243	1753	944	809	3.07826	1.555	2518	1513	1005	3.5	1.35196	2942	1188	1754
2.22091	2.63566	289	195	94	2.25402	2.21302	453	277	176	2.12165	1.88031	575	350	225	6.06261	4.83243	1753	944	809	3.08708	1.56	2518	1513	1005	3.51	1.35595	2942	1188	1754
2.22091	2.64504	289	195	94	2.25402	2.21953	453	277	176	2.12165	1.88541	575	350	225	6.07478	4.86486	1753	944	809	3.08708	1.56	2518	1513	1005	3.51	1.35994	2942	1188	1754
2.22727	2.64504	289	195	94	2.26044	2.21953	453	277	176	2.12772	1.8905	575	350	225	6.08696	4.86486	1758	949	809	3.0959	1.565	2518	1513	1005	3.52	1.35994	2942	1188	1754
2.23364	2.65442	289	195	94	2.26686	2.22604	453	277	176	2.13378	1.8956	575	350	225	6.08696	4.86486	1763	954	809	3.10472	1.57	2518	1513	1005	3.53	1.36393	2942	1188	1754
2.24	2.65442	289	195	94	2.27328	2.23254	453	277	176	2.13984	1.90069	575	350	225	6.08696	4.8973	1763	954	809	3.11354	1.575	2518	1513	1005	3.54	1.36792	2942	1188	1754
2.24	2.6638	289	195	94	2.27328	2.23905	453	277	176	2.13984	1.90579	575	350	225	6.14783	4.8973	1763	954	809	3.12236	1.575	2518	1513	1005	3.54	1.3719	2942	1188	1754
2.24636	2.67318	289	195	94	2.2797	2.23905	453	277	176	2.14589	1.91089	575	350	225	6.14783	4.8973	1763	954	809	3.12236	1.58	2518	1513	1005	3.55	1.3719	2942	1188	1754
2.25273	2.67318	289	195	94	2.28612	2.24556	453	277	176	2.15195	1.91598	575	349	226	6.14783	4.92973	1763	954	809	3.13118	1.585	2518	1513	1005	3.56	1.37589	2942	1188	1754
2.25909	2.68255	289	195	94	2.29255	2.25207	453	277	176	2.15802	1.92108	576	350	226	6.14783	4.92973	1763	954	809	3.14	1.585	2518	1513	1005	3.57	1.37988	2942	1188	1754
2.25909	2.69193	289	195	94	2.29255	2.25858	453	277	176	2.15802	1.92617	576	350	226	6.14783	4.92973	1763	954	809	3.14882	1.59	2518	1513	1005	3.57	1.38387	2942	1188	1754
2.26545	2.70131	289	195	94	2.29897	2.25858	453	277	176	2.16408	1.92617	576	350	226	6.2087	4.96216	1763	954	809	3.14882	1.595	2518	1513	1005	3.58	1.38387	2942	1188	1754
2.27182	2.70131	289	195	94	2.30539	2.26509	453	277	176	2.17014	1.93127	576	350	226	6.2087	4.96216	1763	954	809	3.15764	1.595	2518	1513	1005	3.59	1.38786	2942	1188	1754
2.27818	2.71069	289	195	94	2.31181	2.2716	453	277	176	2.17621	1.93636	576	350	226	6.2087	4.96216	1763	954	809	3.16646	1.6	2518	1513	1005	3.6	1.39185	2942	1188	1754
2.27818	2.72007	289	195	94	2.31181	2.27811	453	277	176	2.17621	1.94146	576	350	226	6.2087	4.99459	1763	954	809	3.17528	1.605	2518	1513	1005	3.6	1.39583	2942	1188	1754
2.28455	2.72945	289	195	94	2.31823	2.28462	453	277	176	2.18227	1.94656	576	350	226	6.2087	4.99459	1763	954	809	3.17528	1.605	2518	1513	1005	3.61	1.39982	2942	1188	1754
2.29091	2.72945	289	195	94	2.32465	2.29112	453	277	176	2.18833	1.94656	576	350	226	6.26957	4.99459	1763	954	809	3.1841	1.61	2518	1513	1005	3.62	1.40381	2942	1188	1754
2.29727	2.73883	289	195	94	2.33108	2.29763	453	277	176	2.19439	1.95165	576	350	226	6.26957	5.02703	1763	954	809	3.19292	1.61	2518	1513	1005	3.63	1.4078	2942	1188	1754
2.30364	2.74821	289	195	94	2.33108	2.29763	453	277	176	2.19439	1.95675	576	350	226	6.26957	5.02703	1768	954	814	3.20174	1.615	2518	1513	1005	3.63	1.4078	2942	1188	1754
2.30364	2.75759	289	195	94	2.3375	2.30414	453	277	176	2.20046	1.96184	576	350	226	6.26957	5.02703	1773	954	819	3.20174	1.62	2518	1513	1005	3.64	1.41179	2942	1188	1754
2.31	2.76697	289	195	94	2.34392	2.31065	453	277	176	2.20652	1.96694	576	350	226	6.33043	5.05946	1773	954	819	3.21056	1.62	2518	1513	1005	3.65	1.41577	2942	1188	1754
2.31636	2.76697	289	195	94	2.35034	2.31716	453	277	176	2.21258	1.96694	576	350	226	6.33043	5.05946	1773	954	819	3.21938	1.625	2518	1513	1005	3.66	1.41976	2942	1188	1754
2.32273	2.77635	289	195	94	2.35034	2.32367	453	277	176	2.21258	1.97203	576	350	226	6.33043	5.05946	1773	954	819	3.2282	1.63	2518	1513	1005	3.66	1.42375	2942	1188	1754
2.32273	2.78573	289	195	94	2.35676	2.33018	453	277	176	2.21864	1.97713	576	350	226	6.33043	5.09189	1773	954	819	3.2282	1.63	2518	1513	1005	3.67	1.42774	2942	1188	1754
2.32909	2.78573	289	195	94	2.36318	2.33018	453	277	176	2.22471	1.98222	576	350	226	6.33043	5.09189	1773	954	819	3.23702	1.635	2518	1513	1005	3.68	1.42774	2942	1188	1754
2.33545	2.79511	289	195	94	2.36318	2.33669	453	277	176	2.23076	1.98222	576	350	226	6.3913	5.09189	1773	954	819	3.24584	1.64	2518	1513	1005	3.68	1.43173	2942	1188	1754
2.34182	2.80449	289	195	94	2.36961	2.3432	453	277	176	2.23076	1.98732	576	350	226	6.3913	5.12432	1773	954	819	3.25466	1.64	2518	1513	1005	3.69	1.43571	2942	1188	1754
2.34182	2.80449	289	195	94	2.37603	2.3497	453	277	176	2.23682	1.99242	576	350	226	6.3913	5.12432	1773	954	819	3.26348	1.645	2518	1513	1005	3.7	1.4397	2942	1188	1754
2.34818	2.81387	289	195	94	2.38245	2.3497	453	277	176	2.24288	1.99242	576	350	226	6.3913	5.12432	1773	954	819	3.26348	1.65	2518	1513	1005	3.71	1.4397	2942	1188	1754
2.35455	2.82325	289	195	94	2.38245	2.35621	453	277	176	2.24288	1.99751	576	350	226	6.3913	5.12432	1773	954	819	3.2723	1.65	2518	1513	1005	3.71	1.44369	2942	1188	1754
2.36091	2.82325	289	195	94	2.38887	2.36272	453	277	176	2.24895	2.00261	576	350	226	6.45217	5.15676	1773	954	819	3.28112	1.655	2518	1513	1005	3.72	1.44768	2942	1188	1754
2.36727	2.83263	289	195	94	2.39529	2.36923	453	277	176	2.25501	2.0077	576	350	226	6.45217	5.15676	1773	954	819	3.28994	1.66	2518	1513	1005	3.73	1.45167	2942	1188	1754
2.36727	2.83263	289	195	94	2.40171	2.36923	453	277	176	2.26107	2.0128	576	350	226	6.45217	5.15676	1773	954	819	3.28994	1.665	2518	1513	1005	3.74	1.45167	2942	1188	1754
2.37364	2.84201	289	195	94	2.40171	2.37574	453	277	176	2.26107	2.0128	576	350	226	6.45217	5.18919	1777	958	819	3.29876	1.665	2518	1513	1005	3.74	1.45565	2942	1188	1754
2.38	2.85139	289	195	94	2.40814	2.38225	453	277	176	2.26713	2.01789	576	350	226	6.45217	5.18919	1783	964	819	3.30758	1.67	2518	1513	1005	3.75	1.45964	2942	1188	1754
2.38636	2.85139	289	195	94	2.41456	2.38876	453	277	176	2.2732	2.02299	576	350	226	6.51304	5.18919	1783	963	820	3.3164	1.675	2518	1513	1005	3.76	1.46363	2942	1188	1754
2.38636	2.86077	289	195	94	2.42098	2.38876	453	277	176	2.27926	2.02809	576	350	226	6.51304	5.22162	1783	956	827	3.3164	1.68	2520	1515	1005	3.77	1.46363	2942	1188	1754
2.39273	2.86077	289	195	94	2.42098	2.39527	453	277	176	2.27926	2.03318	576	350	226	6.51304	5.22162	1783	954	829	3.32522	1.685	2524	1519	1005	3.77	1.46762	2942	1188	1754
2.39909	2.87015	289	195	94	2.4274	2.40178	453	277	176	2.28532	2.03828	576	349	227	6.51304	5.22162	1783	954	829	3.33404	1.69	2527	1522	1005	3.78	1.47161	2942	1188	1754
2.40545	2.87015	289	195	94	2.43382	2.40178	453	277	176	2.29138	2.04337	577	350	227	6.51304	5.25405	1783	954	829	3.34287	1.69	2528	1523	1005	3.79	1.47161	2942	1188	1754
2.40545	2.87953	289	195	94	2.44025	2.40828	453	277	176	2.29745	2.04847	577	350	227	6.57391	5.25405	1783	954	829	3.34287	1.695	2528	1523	1005	3.8	1.4756	2942	1188	1754
2.41182	2.88891	289	195	94	2.44025	2.41479	453	277	176	2.29745	2.04847	577	350	227	6.57391	5.25405	1783	954	829	3.35169	1.7	2528	1523	1005	3.8	1.47958	2942	1188	1754
2.41818	2.88891	289	195	94	2.44667	2.41479	453	277	176	2.30351	2.05356	577	350	227	6.57391	5.28649	1783	954	829	3.36051	1.705	2528	1523	1005	3.81	1.47958	2942	1188	1754
2.42455	2.89828	289	195	94	2.45309	2.4213	453	277	176	2.30957	2.05866	577	350	227	6.57391	5.28649	1787	958	829	3.36933	1.71	2528	1523	1005	3.82	1.48357	2942	1188	1754
2.43091	2.89828	289	195	94	2.45951	2.42781	454	278	176	2.31562	2.06376	577	350	227	6.63478	5.28649	1793	964	829	3.36933	1.71	2528	1523	1005	3.83	1.48756	2942	1188	1754
2.43091	2.90766	289	195	94	2.45951	2.43432	454	278	176	2.31562	2.06885	577	350	227	6.63478	5.31892	1793	964	829	3.37815	1.715	2528	1523	1005	3.83	1.49155	2942	1188	1754
2.43727	2.91704	289	195	94	2.46593	2.43432	454	278	176	2.32169	2.07395	577	350	227	6.63478	5.31892	1793	964	829	3.38697	1.72	2528	1523	1005	3.84	1.49155	2942	1188	1754
2.44364	2.91704	289	195	94	2.47235	2.44083	454	278	176	2.32775	2.07904	577	350	227	6.63478	5.31892	1793	964	829	3.39579	1.72	2528	1523	1005	3.85	1.49554	2942	1188	1754
2.45	2.92642	289	195	94	2.47878	2.44734	454	278	176	2.33381	2.08414	577	350	227	6.63478	5.35135	1793	964	829	3.39579	1.725	2528	1523	1005	3.86	1.49952	2942	1188	1754
2.45	2.9358	289	195	94	2.47878	2.44734	454	278	176	2.33381	2.08923	578	351	227	6.69565	5.35135	1793	963	830	3.40461	1.73	2528	1523	1005	3.86	1.49952	2942	1188	1754
2.45636	2.9358	289	195	94	2.4852	2.45385	454	278	176	2.33987	2.08923	578	350	228	6.69565	5.35135	1793	955	838	3.41343	1.73	2528	1523	1005	3.87	1.50351	2942	1188	1754
2.46273	2.94518	289	195	94	2.49162	2.46036	454	278	176	2.34594	2.09433	578	350	228	6.69565	5.38378	1793	954	839	3.41343	1.735	2528	1523	1005	3.88	1.5075	2942	1191	1751
2.46909	2.95456	289	195	94	2.49804	2.46686	454	278	176	2.352	2.09943	578	350	228	6.69565	5.38378	1793	954	839	3.42225	1.74	2528	1523	1005	3.89	1.51149	2942	1194	1748
2.46909	2.95456	289	195	94	2.49804	2.47337	454	278	176	2.352	2.10452	578	350	228	6.69565	5.38378	1796	957	839	3.43107	1.74	2528	1523	1005	3.89	1.51548	2942	1197	1745
2.47545	2.96394	289	195	94	2.50446	2.47337	454	278	176	2.35806	2.10962	579	351	228	6.75652	5.41622	1803	964	839	3.43989	1.745	2528	1523	1005	3.9	1.51548	2942	1198	1744
2.48182	2.97332	289	195	94	2.51088	2.47988	454	278	176	2.36413	2.11471	579	351	228	6.75652	5.41622	1803	964	839	3.43989	1.75	2528	1523	1005	3.91	1.51946	2942	1198	1744
2.48818	2.9827	289	195	94	2.51731	2.48639	454	278	176	2.37019	2.11471	579	350	229	6.75652	5.41622	1803	957	846	3.44871	1.75	2528	1523	1005	3.92	1.52345	2942	1198	1744
2.49455	2.9827	289	195	94	2.51731	2.4929	454	278	176	2.37019	2.11981	579	350	229	6.75652	5.44865	1803	954	849	3.45753	1.755	2528	1523	1005	3.92	1.52744	2942	1198	1744
2.49455	2.99208	289	195	94	2.52373	2.49941	454	278	176	2.37625	2.1249	580	351	229	6.75652	5.44865	1803	954	849	3.46635	1.76	2528	1523	1005	3.93	1.53143	2942	1198	1744
2.50091	3.00146	289	195	94	2.53015	2.50592	454	278	176	2.38231	2.13	580	351	229	6.81739	5.44865	1803	954	849	3.47517	1.76	2528	1523	1005	3.94	1.53542	2942	1198	1744
2.50727	3.01084	289	195	94	2.53657	2.50592	454	278	176	2.38231	2.1351	580	351	229	6.81739	5.44865	1803	954	849	3.47517	1.765	2528	1523	1005	3.95	1.53542	2942	1198	1744
2.51364	3.01084	289	195	94	2.53657	2.51243	454	278	176	2.38838	2.1351	580	351	229	6.81739	5.48108	1803	954	849	3.48399	1.77	2528	1523	1005	3.95	1.5394	2942	1198	1744
2.51364	3.02022	289	195	94	2.54299	2.51893	454	278	176	2.39443	2.14019	580	351	229	6.81739	5.48108	1803	954	849	3.49281	1.77	2528	1523	1005	3.96	1.54339	2942	1198	1744
2.52	3.0296	290	196	94	2.54941	2.52544	454	278	176	2.40049	2.14529	580	351	229	6.81739	5.48108	1806	957	849	3.50163	1.775	2528	1523	1005	3.97	1.54738	2942	1198	1744
2.52636	3.03898	290	196	94	2.55584	2.53195	454	278	176	2.40049	2.15038	580	351	229	6.87826	5.51351	1813	964	849	3.50163	1.78	2528	1523	1005	3.98	1.55137	2942	1198	1744
2.53273	3.03898	290	196	94	2.55584	2.53846	454	278	176	2.40655	2.15038	580	351	229	6.87826	5.51351	1813	964	849	3.51045	1.78	2528	1523	1005	3.98	1.55536	2942	1198	1744
2.53273	3.04836	290	196	94	2.56226	2.54497	454	278	176	2.41262	2.15548	580	351	229	6.87826	5.51351	1813	958	855	3.51927	1.785	2528	1523	1005	3.99	1.55935	2942	1198	1744
2.53909	3.05774	290	196	94	2.56868	2.54497	454	278	176	2.41868	2.16057	580	351	229	6.87826	5.54595	1818	959	859	3.52809	1.79	2528	1523	1005	4	1.55935	2942	1198	1744
2.54545	3.05774	290	196	94	2.5751	2.55148	454	278	176	2.41868	2.16567	580	351	229	6.93913	5.54595	1823	964	859	3.52809	1.79	2528	1523	1005	4.01	1.56333	2942	1198	1744
2.55182	3.06712	290	196	94	2.5751	2.55799	454	278	176	2.42474	2.16567	580	351	229	6.93913	5.54595	1824	964	860	3.53691	1.795	2528	1523	1005	4.01	1.56732	2942	1198	1744
2.55818	3.0765	290	196	94	2.58152	2.5645	454	278	176	2.4308	2.17077	580	351	229	6.93913	5.57838	1831	964	867	3.54573	1.8	2528	1523	1005	4.02	1.57131	2942	1198	1744
2.55818	3.0765	290	196	94	2.58794	2.57101	454	278	176	2.43687	2.17586	580	351	229	6.93913	5.57838	1833	964	869	3.55455	1.8	2528	1521	1007	4.03	1.5753	2942	1198	1744
2.56455	3.08588	290	196	94	2.59437	2.57101	454	278	176	2.43687	2.18096	580	351	229	6.93913	5.57838	1833	964	869	3.55455	1.805	2528	1517	1011	4.04	1.5753	2945	1198	1747
2.57091	3.09526	290	196	94	2.59437	2.57751	454	278	176	2.44293	2.18605	580	351	229	7	5.61081	1833	964	869	3.56337	1.81	2528	1515	1013	4.04	1.57929	2948	1198	1750
2.57091	3.09526	290	196	94	2.60079	2.58402	454	278	176	2.44899	2.18605	580	351	229	7	5.61081	1833	964	869	3.57219	1.815	2528	1513	1015	4.05	1.58327	2951	1198	1753
2.57727	3.10464	290	196	94	2.60721	2.59053	454	278	176	2.45505	2.19115	580	351	229	7	5.61081	1833	964	869	3.58101	1.815	2528	1513	1015	4.06	1.58726	2952	1198	1754
2.58364	3.10464	290	196	94	2.61363	2.59053	455	279	176	2.45505	2.19624	580	351	229	7	5.64324	1833	964	869	3.58101	1.82	2528	1513	1015	4.07	1.58726	2952	1198	1754
2.58364	3.11401	290	196	94	2.61363	2.59704	455	279	176	2.46112	2.20134	580	351	229	7	5.64324	1837	968	869	3.58983	1.825	2528	1513	1015	4.07	1.59125	2952	1198	1754
2.59	3.11401	290	196	94	2.62005	2.60355	455	279	176	2.46718	2.20644	580	351	229	7.06087	5.64324	1843	974	869	3.59865	1.83	2528	1513	1015	4.08	1.59524	2952	1198	1754
2.59636	3.12339	290	196	94	2.62647	2.60355	455	279	176	2.47324	2.21153	580	351	229	7.06087	5.67568	1843	974	869	3.60747	1.83	2528	1513	1015	4.09	1.59524	2952	1198	1754
2.60273	3.12339	290	196	94	2.6329	2.61006	455	279	176	2.47324	2.21663	580	351	229	7.06087	5.67568	1843	974	869	3.61629	1.835	2528	1513	1015	4.1	1.59923	2952	1198	1754
2.60273	3.13277	290	196	94	2.6329	2.61657	455	279	176	2.47929	2.21663	580	351	229	7.06087	5.67568	1843	974	869	3.61629	1.84	2528	1513	1015	4.1	1.60321	2952	1198	1754
2.60909	3.14215	290	196	94	2.63932	2.62308	455	279	176	2.48536	2.22172	580	351	229	7.06087	5.70811	1843	974	869	3.62511	1.845	2528	1513	1015	4.11	1.6072	2952	1198	1754
2.61545	3.14215	290	196	94	2.64574	2.62308	455	279	176	2.49142	2.22682	581	352	229	7.12174	5.70811	1843	972	871	3.63393	1.85	2528	1513	1015	4.12	1.6072	2952	1198	1754
2.62182	3.15153	290	196	94	2.65216	2.62959	455	279	176	2.49142	2.23191	581	352	229	7.12174	5.70811	1843	965	878	3.64275	1.855	2528	1513	1015	4.13	1.61119	2952	1198	1754
2.62182	3.15153	290	196	94	2.65216	2.63609	455	279	176	2.49748	2.23701	581	352	229	7.12174	5.74054	1843	964	879	3.64275	1.855	2531	1516	1015	4.13	1.61518	2952	1198	1754
2.62818	3.16091	290	196	94	2.65858	2.63609	455	279	176	2.50354	2.24211	581	352	229	7.12174	5.74054	1850	971	879	3.65157	1.86	2535	1520	1015	4.14	1.61518	2952	1198	1754
2.63455	3.17029	290	196	94	2.665	2.6426	455	279	176	2.50961	2.2472	581	352	229	7.12174	5.74054	1853	974	879	3.66039	1.865	2538	1523	1015	4.15	1.61917	2952	1198	1754
2.64091	3.17029	290	196	94	2.67143	2.64911	455	279	176	2.50961	2.2523	581	352	229	7.18261	5.77297	1853	974	879	3.66921	1.87	2538	1523	1015	4.16	1.62315	2952	1198	1754
2.64727	3.17967	290	196	94	2.67143	2.65562	455	279	176	2.51567	2.25739	581	352	229	7.18261	5.77297	1853	974	879	3.66921	1.87	2538	1523	1015	4.16	1.62714	2952	1198	1754
2.64727	3.17967	290	196	94	2.67785	2.65562	455	279	176	2.52173	2.26249	581	352	229	7.18261	5.77297	1853	974	879	3.67803	1.875	2538	1523	1015	4.17	1.62714	2952	1198	1754
2.65364	3.18905	290	196	94	2.68427	2.66213	455	279	176	2.52173	2.26249	581	352	229	7.18261	5.80541	1853	974	879	3.68685	1.88	2538	1523	1015	4.18	1.63113	2952	1198	1754
2.66	3.19843	290	196	94	2.69069	2.66864	455	279	176	2.52779	2.26758	581	352	229	7.24348	5.80541	1857	974	883	3.69567	1.885	2538	1523	1015	4.19	1.63512	2952	1198	1754
2.66636	3.19843	290	196	94	2.69069	2.67515	455	279	176	2.53386	2.27268	581	352	229	7.24348	5.80541	1863	974	889	3.69567	1.885	2538	1523	1015	4.19	1.63911	2952	1198	1754
2.66636	3.20781	290	196	94	2.69711	2.67515	455	279	176	2.53992	2.27778	581	352	229	7.24348	5.83784	1864	975	889	3.70449	1.89	2538	1523	1015	4.2	1.63911	2952	1198	1754
2.67273	3.21719	290	196	94	2.70353	2.68166	455	279	176	2.53992	2.28287	581	352	229	7.24348	5.83784	1871	982	889	3.71331	1.895	2538	1523	1015	4.21	1.6431	2952	1198	1754
2.67909	3.21719	290	196	94	2.70996	2.68817	455	279	176	2.54598	2.28797	581	352	229	7.24348	5.83784	1873	984	889	3.72213	1.895	2538	1523	1015	4.22	1.64708	2952	1198	1754
2.68545	3.22657	290	196	94	2.70996	2.69467	455	279	176	2.55205	2.28797	581	352	229	7.30435	5.83784	1873	984	889	3.72213	1.9	2538	1523	1015	4.22	1.65107	2952	1198	1754
2.68545	3.23595	290	196	94	2.71638	2.70118	455	279	176	2.55811	2.29306	581	352	229	7.30435	5.87027	1873	982	891	3.73096	1.905	2538	1523	1015	4.23	1.65506	2952	1198	1754
2.69182	3.24533	290	196	94	2.7228	2.70118	455	279	176	2.55811	2.29816	581	352	229	7.30435	5.87027	1873	975	898	3.73978	1.905	2538	1523	1015	4.24	1.65506	2952	1198	1754
2.69818	3.24533	290	196	94	2.72922	2.70769	455	279	176	2.56416	2.30325	581	352	229	7.30435	5.87027	1873	974	899	3.7486	1.91	2538	1523	1015	4.25	1.65905	2952	1198	1754
2.70455	3.25471	290	196	94	2.72922	2.7142	455	279	176	2.57022	2.30325	581	352	229	7.30435	5.9027	1879	980	899	3.75742	1.915	2538	1523	1015	4.25	1.66304	2952	1198	1754
2.71091	3.26409	290	196	94	2.73564	2.72071	455	279	176	2.57628	2.30835	581	352	229	7.36522	5.9027	1883	984	899	3.75742	1.915	2538	1523	1015	4.26	1.66702	2952	1198	1754
2.71091	3.27347	290	196	94	2.74206	2.72722	455	279	176	2.57628	2.31344	581	352	229	7.36522	5.9027	1883	984	899	3.76624	1.92	2538	1523	1015	4.27	1.67101	2952	1198	1754
2.71727	3.27347	290	196	94	2.74849	2.73373	455	279	176	2.58235	2.31854	581	352	229	7.36522	5.93514	1883	984	899	3.77506	1.925	2538	1523	1015	4.28	1.675	2952	1198	1754
2.72364	3.28285	290	196	94	2.74849	2.74024	455	279	176	2.58841	2.32364	581	352	229	7.36522	5.93514	1883	984	899	3.78388	1.925	2538	1523	1015	4.28	1.67899	2952	1198	1754
2.73	3.29223	290	196	94	2.75491	2.74024	455	279	176	2.59447	2.32364	581	352	229	7.36522	5.93514	1883	984	899	3.78388	1.93	2538	1523	1015	4.29	1.67899	2952	1198	1754
2.73	3.29223	290	196	94	2.76133	2.74675	455	279	176	2.59447	2.32873	581	352	229	7.42609	5.96757	1883	984	899	3.7927	1.935	2538	1523	1015	4.3	1.68298	2952	1198	1754
2.73636	3.30161	291	197	94	2.76775	2.75325	455	279	176	2.60054	2.33383	581	352	229	7.42609	5.96757	1883	984	899	3.80152	1.935	2538	1523	1015	4.31	1.68696	2952	1198	1754
2.74273	3.31099	291	197	94	2.77417	2.75976	455	279	176	2.6066	2.33892	581	352	229	7.42609	5.96757	1883	984	899	3.81034	1.94	2538	1523	1015	4.32	1.69095	2952	1198	1754
2.74909	3.32036	291	197	94	2.77417	2.76627	455	279	176	2.61266	2.34402	581	352	229	7.42609	6	1883	984	899	3.81034	1.945	2538	1523	1015	4.32	1.69494	2952	1198	1754
2.74909	3.32036	292	198	94	2.7806	2.76627	455	279	176	2.61266	2.34402	581	352	229	7.42609	6	1883	984	899	3.81916	1.945	2538	1523	1015	4.33	1.69494	2952	1198	1754
2.75545	3.32974	292	198	94	2.78702	2.77278	455	279	176	2.61872	2.34911	581	352	229	7.48696	6	1886	987	899	3.82798	1.95	2538	1523	1015	4.34	1.69893	2952	1198	1754
2.76182	3.33912	292	198	94	2.79344	2.77929	455	279	176	2.62479	2.35421	581	352	229	7.48696	6.03243	1893	992	901	3.8368	1.955	2538	1523	1015	4.35	1.70292	2952	1198	1754
2.76818	3.33912	292	198	94	2.79344	2.7858	455	279	176	2.63085	2.35931	581	352	229	7.48696	6.03243	1893	985	908	3.8368	1.955	2538	1523	1015	4.35	1.7069	2952	1198	1754
2.77455	3.3485	292	198	94	2.79986	2.79231	455	279	176	2.63085	2.3644	581	352	229	7.48696	6.03243	1893	984	909	3.84562	1.96	2538	1523	1015	4.36	1.71089	2952	1198	1754
2.77455	3.35788	292	198	94	2.80628	2.79231	455	279	176	2.63691	2.3644	581	352	229	7.54783	6.06486	1898	989	909	3.85444	1.965	2538	1523	1015	4.37	1.71089	2952	1198	1754
2.78091	3.35788	292	198	94	2.8127	2.79882	455	279	176	2.64297	2.3695	581	352	229	7.54783	6.06486	1903	991	912	3.86326	1.97	2538	1523	1015	4.38	1.71488	2952	1198	1754
2.78727	3.36726	292	198	94	2.8127	2.80533	455	279	176	2.64903	2.37459	581	352	229	7.54783	6.06486	1903	984	919	3.86326	1.97	2538	1523	1015	4.38	1.71887	2952	1198	1754
2.79364	3.37664	292	198	94	2.81913	2.80533	455	279	176	2.64903	2.37969	581	352	229	7.54783	6.0973	1903	984	919	3.87208	1.975	2538	1523	1015	4.39	1.71887	2952	1198	1754
2.79364	3.37664	292	198	94	2.82555	2.81183	455	279	176	2.65509	2.38478	581	352	229	7.54783	6.0973	1903	984	919	3.8809	1.98	2538	1523	1015	4.4	1.72286	2952	1198	1754
2.8	3.38602	292	198	94	2.83197	2.81834	455	279	176	2.66115	2.38988	581	352	229	7.6087	6.0973	1903	984	919	3.88972	1.985	2538	1523	1015	4.41	1.72685	2952	1198	1754
2.80636	3.3954	292	198	94	2.83197	2.82485	455	279	176	2.66721	2.39498	581	352	229	7.6087	6.12973	1906	987	919	3.89854	1.99	2538	1523	1015	4.41	1.73083	2952	1198	1754
2.81273	3.3954	292	198	94	2.83839	2.82485	455	279	176	2.66721	2.40007	581	352	229	7.6087	6.12973	1913	994	919	3.89854	1.99	2538	1523	1015	4.42	1.73083	2952	1198	1754
2.81273	3.40478	292	198	94	2.84481	2.83136	455	279	176	2.67328	2.40007	582	352	230	7.6087	6.12973	1913	994	919	3.90736	1.995	2538	1523	1015	4.43	1.73482	2952	1198	1754
2.81909	3.40478	292	198	94	2.85123	2.83787	455	279	176	2.67934	2.40517	582	352	230	7.6087	6.16216	1913	994	919	3.91618	2	2538	1523	1015	4.44	1.73881	2952	1198	1754
2.82545	3.41416	292	198	94	2.85123	2.84438	455	279	176	2.67934	2.41026	582	352	230	7.66957	6.16216	1913	994	919	3.925	2.005	2538	1523	1015	4.44	1.7428	2952	1201	1751
2.83182	3.42354	292	198	94	2.85766	2.84438	455	279	176	2.6854	2.41536	582	352	230	7.66957	6.16216	1913	991	922	3.925	2.01	2538	1523	1015	4.45	1.7428	2952	1204	1748
2.83818	3.42354	292	198	94	2.86408	2.85089	455	279	176	2.69146	2.42045	582	352	230	7.66957	6.19459	1914	985	929	3.93382	2.01	2538	1523	1015	4.46	1.74679	2952	1207	1745
2.83818	3.43292	292	198	94	2.8705	2.8574	455	279	176	2.69753	2.42555	582	352	230	7.66957	6.19459	1921	992	929	3.94264	2.015	2538	1523	1015	4.47	1.75077	2952	1208	1744
2.84455	3.43292	292	198	94	2.8705	2.8574	455	279	176	2.69753	2.43065	582	351	231	7.66957	6.19459	1923	994	929	3.95146	2.02	2538	1523	1015	4.47	1.75077	2952	1208	1744
2.85091	3.4423	292	198	94	2.87692	2.86391	455	279	176	2.70359	2.43574	582	351	231	7.73043	6.22703	1923	994	929	3.95146	2.025	2538	1520	1018	4.48	1.75476	2952	1208	1744
2.85727	3.45168	292	198	94	2.88334	2.87041	455	279	176	2.70965	2.43574	583	352	231	7.73043	6.22703	1923	994	929	3.96028	2.025	2538	1517	1021	4.49	1.75875	2952	1208	1744
2.85727	3.45168	292	198	94	2.88976	2.87692	455	279	176	2.71572	2.44084	583	352	231	7.73043	6.22703	1923	994	929	3.9691	2.03	2539	1515	1024	4.5	1.76274	2952	1208	1744
2.86364	3.46106	292	198	94	2.88976	2.88343	455	279	176	2.71572	2.44593	583	352	231	7.73043	6.25946	1923	994	929	3.97792	2.035	2542	1517	1025	4.5	1.76673	2952	1208	1744
2.87	3.47044	292	198	94	2.89619	2.88343	455	279	176	2.72178	2.45103	583	352	231	7.73043	6.25946	1929	1000	929	3.97792	2.04	2546	1521	1025	4.51	1.76673	2952	1208	1744
2.87636	3.47044	292	198	94	2.90261	2.88994	455	279	176	2.72784	2.45612	583	352	231	7.7913	6.25946	1933	1004	929	3.98674	2.04	2548	1523	1025	4.52	1.77071	2952	1208	1744
2.87636	3.47982	292	198	94	2.90903	2.89645	455	279	176	2.73389	2.46122	583	352	231	7.7913	6.29189	1935	1004	931	3.99556	2.045	2548	1523	1025	4.53	1.7747	2952	1208	1744
2.88273	3.4892	292	198	94	2.90903	2.90296	455	279	176	2.73389	2.46122	583	352	231	7.7913	6.29189	1942	1003	939	4.00438	2.05	2548	1523	1025	4.53	1.77869	2952	1208	1744
2.88909	3.4892	293	199	94	2.91545	2.90947	455	279	176	2.73995	2.46632	583	352	231	7.7913	6.29189	1943	995	948	4.00438	2.05	2548	1523	1025	4.54	1.78268	2952	1208	1744
2.89545	3.49858	293	199	94	2.92187	2.90947	455	279	176	2.74602	2.47141	583	352	231	7.85217	6.32432	1949	1000	949	4.0132	2.055	2548	1523	1025	4.55	1.78268	2953	1208	1745
2.90182	3.50796	293	199	94	2.92829	2.91598	455	279	176	2.75208	2.47651	583	352	231	7.85217	6.32432	1953	1004	949	4.02202	2.06	2548	1523	1025	4.56	1.78667	2956	1208	1748
2.90182	3.50796	293	199	94	2.92829	2.92249	455	279	176	2.75208	2.4816	583	352	231	7.85217	6.32432	1953	1004	949	4.03084	2.06	2548	1523	1025	4.56	1.79065	2958	1208	1750
2.90818	3.51734	293	199	94	2.93472	2.92899	455	279	176	2.75814	2.4816	583	352	231	7.85217	6.32432	1954	1004	950	4.03966	2.065	2548	1523	1025	4.57	1.79464	2961	1208	1753
2.91455	3.52672	293	199	94	2.94114	2.9355	455	279	176	2.76421	2.4867	583	352	231	7.85217	6.35676	1961	1004	957	4.03966	2.07	2548	1523	1025	4.58	1.79863	2962	1208	1754
2.92091	3.53609	294	200	94	2.94756	2.94201	455	279	176	2.77027	2.49179	583	352	231	7.91304	6.35676	1969	1004	965	4.04848	2.07	2548	1523	1025	4.59	1.80262	2962	1208	1754
2.92091	3.53609	294	200	94	2.94756	2.94201	455	279	176	2.77027	2.49689	583	352	231	7.91304	6.38919	1977	1008	969	4.0573	2.075	2548	1523	1025	4.59	1.80262	2962	1208	1754
2.92727	3.54547	294	200	94	2.95398	2.94852	455	279	176	2.77633	2.49689	583	352	231	7.91304	6.38919	1985	1014	971	4.06612	2.08	2548	1523	1025	4.6	1.80661	2962	1208	1754
2.93364	3.55485	294	200	94	2.9604	2.95503	455	279	176	2.78239	2.50199	583	352	231	7.91304	6.38919	1993	1014	979	4.06612	2.08	2548	1523	1025	4.61	1.8106	2962	1208	1754
2.94	3.55485	294	200	94	2.96682	2.96154	455	279	176	2.78846	2.50708	583	352	231	7.91304	6.38919	2001	1014	987	4.07494	2.085	2548	1523	1025	4.62	1.81458	2962	1208	1754
2.94	3.56423	294	200	94	2.96682	2.96805	455	279	176	2.78846	2.51218	583	352	231	7.97391	6.42162	2009	1020	989	4.08376	2.09	2548	1523	1025	4.62	1.81857	2962	1208	1754
2.94636	3.57361	294	200	94	2.97325	2.97456	455	279	176	2.79452	2.51727	583	352	231	7.97391	6.42162	2017	1024	993	4.09258	2.09	2548	1523	1025	4.63	1.82256	2962	1208	1754
2.95273	3.58299	294	200	94	2.97967	2.97456	455	279	176	2.80058	2.51727	583	352	231	7.97391	6.42162	2025	1026	999	4.09258	2.095	2548	1523	1025	4.64	1.82256	2962	1208	1754
2.95909	3.58299	294	200	94	2.98609	2.98107	455	279	176	2.80664	2.52237	583	352	231	7.97391	6.45405	2033	1034	999	4.1014	2.1	2548	1523	1025	4.65	1.82655	2962	1208	1754
2.96545	3.59237	294	200	94	2.98609	2.98757	455	279	176	2.80664	2.52746	583	352	231	7.97391	6.45405	2033	1034	999	4.11022	2.1	2548	1523	1025	4.65	1.83054	2962	1208	1754
2.96545	3.60175	294	200	94	2.99251	2.99408	455	279	176	2.81271	2.53256	583	352	231	8.03478	6.45405	2033	1028	1005	4.11904	2.105	2548	1523	1025	4.66	1.83452	2962	1208	1754
2.97182	3.61113	294	200	94	2.99893	2.99408	455	279	176	2.81876	2.53766	583	352	231	8.03478	6.48649	2037	1028	1009	4.11904	2.11	2548	1523	1025	4.67	1.83452	2962	1208	1754
2.97818	3.61113	294	200	94	3.00535	3.00059	455	279	176	2.81876	2.54275	583	352	231	8.03478	6.48649	2044	1035	1009	4.12787	2.115	2548	1523	1025	4.68	1.83851	2962	1208	1754
2.98455	3.62051	294	200	94	3.00535	3.0071	455	279	176	2.82482	2.54785	583	352	231	8.03478	6.48649	2053	1044	1009	4.13669	2.115	2548	1523	1025	4.68	1.8425	2962	1208	1754
2.98455	3.62989	294	200	94	3.01178	3.01361	455	279	176	2.83088	2.54785	583	352	231	8.03478	6.51892	2061	1044	1017	4.14551	2.12	2548	1523	1025	4.69	1.84649	2962	1208	1754
2.99091	3.62989	294	200	94	3.0182	3.01361	455	279	176	2.83695	2.55294	583	352	231	8.09565	6.51892	2063	1044	1019	4.14551	2.125	2548	1523	1025	4.7	1.84649	2962	1208	1754
2.99727	3.63927	294	200	94	3.02462	3.02012	455	279	176	2.83695	2.55804	583	352	231	8.09565	6.51892	2070	1048	1022	4.15433	2.13	2548	1523	1025	4.71	1.85048	2962	1208	1754
3.00364	3.64865	294	200	94	3.02462	3.02663	455	279	176	2.84301	2.56313	583	352	231	8.09565	6.55135	2083	1054	1029	4.16315	2.135	2548	1523	1025	4.71	1.85446	2962	1208	1754
3.00364	3.64865	294	200	94	3.03104	3.03314	455	279	176	2.84907	2.56823	583	352	231	8.09565	6.55135	2083	1054	1029	4.17197	2.135	2548	1523	1025	4.72	1.85845	2962	1208	1754
3.01	3.65803	294	200	94	3.03746	3.03314	455	279	176	2.85513	2.57333	583	352	231	8.15652	6.55135	2090	1054	1036	4.17197	2.14	2548	1523	1025	4.73	1.85845	2962	1208	1754
3.01636	3.66741	294	200	94	3.04388	3.03964	455	279	176	2.85513	2.57842	583	352	231	8.15652	6.58378	2098	1059	1039	4.18079	2.145	2548	1523	1025	4.74	1.86244	2962	1208	1754
3.02273	3.66741	294	200	94	3.04388	3.04615	455	279	176	2.8612	2.58352	583	352	231	8.15652	6.58378	2103	1064	1039	4.18961	2.15	2548	1523	1025	4.74	1.86643	2962	1208	1754
3.02909	3.67679	294	200	94	3.05031	3.05266	455	279	176	2.86726	2.58352	584	353	231	8.15652	6.58378	2104	1065	1039	4.19843	2.15	2548	1523	1025	4.75	1.87042	2962	1208	1754
3.02909	3.67679	294	200	94	3.05673	3.05266	455	279	176	2.87332	2.58861	584	352	232	8.15652	6.61622	2112	1073	1039	4.20725	2.155	2548	1523	1025	4.76	1.87042	2962	1208	1754
3.03545	3.68617	294	200	94	3.06315	3.05917	455	279	176	2.87332	2.59371	584	352	232	8.21739	6.61622	2113	1066	1047	4.20725	2.16	2548	1523	1025	4.77	1.8744	2962	1208	1754
3.04182	3.69555	294	200	94	3.06315	3.06568	455	279	176	2.87938	2.5988	584	352	232	8.21739	6.61622	2119	1070	1049	4.21607	2.165	2548	1523	1025	4.77	1.87839	2962	1208	1754
3.04818	3.69555	294	200	94	3.06957	3.07219	455	279	176	2.88545	2.6039	585	353	232	8.21739	6.64865	2126	1074	1052	4.22489	2.17	2548	1523	1025	4.78	1.88238	2962	1208	1754
3.04818	3.70493	294	200	94	3.07599	3.07219	455	279	176	2.89151	2.609	585	353	232	8.21739	6.64865	2133	1074	1059	4.23371	2.17	2548	1523	1025	4.79	1.88238	2962	1208	1754
3.05455	3.70493	294	200	94	3.08241	3.0787	455	279	176	2.89151	2.61409	585	353	232	8.21739	6.64865	2133	1074	1059	4.23371	2.175	2548	1523	1025	4.8	1.88637	2962	1208	1754
3.06091	3.71431	294	200	94	3.08241	3.08521	455	279	176	2.89757	2.61409	586	354	232	8.27826	6.68108	2140	1081	1059	4.24253	2.18	2548	1523	1025	4.8	1.89036	2962	1208	1754
3.06727	3.72369	294	200	94	3.08884	3.09172	455	279	176	2.90362	2.61919	586	354	232	8.27826	6.68108	2143	1084	1059	4.25135	2.185	2548	1523	1025	4.81	1.89435	2962	1208	1754
3.06727	3.72369	294	200	94	3.09526	3.09172	455	279	176	2.90969	2.62428	586	353	233	8.27826	6.68108	2143	1084	1059	4.26017	2.185	2548	1523	1025	4.82	1.89435	2963	1209	1754
3.07364	3.73307	294	200	94	3.10168	3.09822	455	279	176	2.90969	2.62938	586	353	233	8.27826	6.71351	2144	1084	1060	4.26017	2.19	2548	1523	1025	4.83	1.89833	2966	1212	1754
3.08	3.74245	294	200	94	3.10168	3.10473	455	279	176	2.91575	2.63447	586	353	233	8.27826	6.71351	2152	1084	1068	4.26899	2.195	2548	1523	1025	4.83	1.90232	2969	1215	1754
3.08636	3.74245	294	200	94	3.1081	3.11124	455	279	176	2.92181	2.63957	587	354	233	8.33913	6.71351	2153	1084	1069	4.27781	2.2	2548	1523	1025	4.84	1.90631	2972	1218	1754
3.09273	3.75182	294	200	94	3.11452	3.11775	455	279	176	2.92787	2.63957	587	354	233	8.33913	6.74595	2153	1084	1069	4.28663	2.2	2548	1523	1025	4.85	1.9103	2972	1218	1754
3.09273	3.7612	294	200	94	3.12095	3.12426	455	279	176	2.92787	2.64467	587	354	233	8.33913	6.74595	2153	1084	1069	4.28663	2.205	2548	1523	1025	4.86	1.91429	2972	1218	1754
3.09909	3.7612	294	200	94	3.12095	3.12426	455	279	176	2.93394	2.64976	587	354	233	8.33913	6.74595	2154	1085	1069	4.29545	2.21	2548	1523	1025	4.86	1.91429	2972	1218	1754
3.10545	3.77058	294	200	94	3.12737	3.13077	455	279	176	2.94	2.65486	587	354	233	8.33913	6.77838	2162	1093	1069	4.30427	2.21	2548	1523	1025	4.87	1.91827	2972	1218	1754
3.11182	3.77996	294	200	94	3.13379	3.13728	455	279	176	2.94606	2.65995	588	355	233	8.4	6.77838	2170	1094	1076	4.31309	2.215	2548	1523	1025	4.88	1.92226	2972	1218	1754
3.11182	3.77996	294	200	94	3.14021	3.14379	455	279	176	2.94606	2.65995	588	355	233	8.4	6.77838	2173	1094	1079	4.31309	2.22	2548	1523	1025	4.89	1.92625	2972	1218	1754
3.11818	3.78934	294	200	94	3.14021	3.1503	455	279	176	2.95213	2.66505	588	355	233	8.4	6.77838	2173	1091	1082	4.32191	2.22	2548	1523	1025	4.89	1.93024	2972	1218	1754
3.12455	3.79872	294	200	94	3.14663	3.1568	455	279	176	2.95819	2.67014	588	354	234	8.4	6.81081	2174	1085	1089	4.33073	2.225	2548	1523	1025	4.9	1.93423	2972	1218	1754
3.13091	3.79872	294	200	94	3.15305	3.1568	455	279	176	2.95819	2.67524	588	354	234	8.46087	6.81081	2182	1093	1089	4.33955	2.23	2548	1523	1025	4.91	1.93423	2972	1218	1754
3.13727	3.8081	294	200	94	3.15948	3.16331	455	279	176	2.96425	2.67524	588	354	234	8.46087	6.81081	2183	1094	1089	4.34837	2.23	2548	1523	1025	4.92	1.93821	2972	1218	1754
3.13727	3.81748	294	200	94	3.15948	3.16982	455	279	176	2.97031	2.68033	588	354	234	8.46087	6.84324	2183	1094	1089	4.34837	2.235	2548	1523	1025	4.92	1.9422	2972	1218	1754
3.14364	3.82686	294	200	94	3.1659	3.17633	455	279	176	2.97638	2.68543	589	355	234	8.46087	6.84324	2183	1094	1089	4.35719	2.24	2548	1523	1025	4.93	1.94619	2972	1218	1754
3.15	3.82686	294	200	94	3.17232	3.18284	455	279	176	2.97638	2.69053	589	355	234	8.46087	6.87568	2184	1095	1089	4.36601	2.24	2548	1523	1025	4.94	1.95018	2972	1218	1754
3.15636	3.83624	294	200	94	3.17874	3.18284	455	279	176	2.98243	2.69562	589	355	234	8.52174	6.87568	2192	1103	1089	4.37483	2.245	2548	1523	1025	4.95	1.95018	2972	1218	1754
3.15636	3.84562	294	200	94	3.17874	3.18935	455	279	176	2.98849	2.70072	589	355	234	8.52174	6.87568	2193	1104	1089	4.37483	2.25	2548	1523	1025	4.95	1.95417	2972	1218	1754
3.16273	3.855	294	200	94	3.18516	3.19586	455	279	176	2.99455	2.70072	589	355	234	8.52174	6.90811	2193	1104	1089	4.38365	2.25	2548	1523	1025	4.96	1.95815	2972	1218	1754
3.16909	3.855	294	200	94	3.19158	3.20237	455	279	176	2.99455	2.70581	589	355	234	8.52174	6.90811	2193	1104	1089	4.39247	2.255	2550	1525	1025	4.97	1.96214	2972	1218	1754
3.17545	3.86438	294	200	94	3.19801	3.20237	455	279	176	3.00062	2.71091	589	355	234	8.52174	6.90811	2194	1104	1090	4.40129	2.26	2554	1529	1025	4.98	1.96214	2972	1218	1754
3.17545	3.87376	294	200	94	3.19801	3.20888	455	279	176	3.00668	2.716	589	355	234	8.58261	6.94054	2201	1104	1097	4.40129	2.265	2558	1533	1025	4.98	1.96613	2972	1218	1754
3.18182	3.87376	294	200	94	3.20443	3.21538	455	279	176	3.01274	2.7211	589	355	234	8.58261	6.94054	2203	1104	1099	4.41011	2.265	2558	1533	1025	4.99	1.97012	2972	1218	1754
3.18818	3.88314	294	200	94	3.21085	3.22189	456	280	176	3.01274	2.7262	589	355	234	8.58261	6.94054	2203	1104	1099	4.41893	2.27	2558	1533	1025	5	1.97411	2972	1218	1754
3.19455	3.89252	294	200	94	3.21727	3.2284	456	280	176	3.0188	2.73129	589	355	234	8.58261	6.94054	2203	1104	1099	4.42775	2.275	2558	1533	1025	5.01	1.9781	2972	1218	1754
3.20091	3.9019	294	200	94	3.21727	3.2284	456	280	176	3.02487	2.73639	589	355	234	8.58261	6.94054	2203	1104	1099	4.42775	2.28	2558	1533	1025	5.01	1.9781	2972	1218	1754
3.20091	3.9019	294	200	94	3.22369	3.23491	456	280	176	3.03093	2.73639	589	355	234	8.64348	6.97297	2211	1112	1099	4.43657	2.28	2558	1533	1025	5.02	1.98208	2972	1218	1754
3.20727	3.91128	294	200	94	3.23011	3.24142	456	280	176	3.03093	2.74148	589	355	234	8.64348	6.97297	2213	1108	1105	4.44539	2.285	2558	1533	1025	5.03	1.98607	2972	1218	1754
3.21364	3.92066	294	200	94	3.23654	3.24142	456	280	176	3.03699	2.74658	589	355	234	8.64348	6.97297	2213	1104	1109	4.45421	2.29	2558	1533	1025	5.04	1.98607	2972	1218	1754
3.22	3.92066	294	200	94	3.23654	3.24793	456	280	176	3.04305	2.75167	589	355	234	8.64348	7.00541	2213	1104	1109	4.45421	2.295	2558	1533	1025	5.04	1.99006	2972	1218	1754
3.22	3.93004	294	200	94	3.24296	3.25444	456	280	176	3.04305	2.75677	589	355	234	8.64348	7.00541	2214	1104	1110	4.46303	2.295	2558	1533	1025	5.05	1.99405	2972	1218	1754
3.22636	3.93004	294	200	94	3.24938	3.26095	456	280	176	3.04912	2.76187	589	355	234	8.70435	7.03784	2221	1104	1117	4.47185	2.3	2558	1533	1025	5.06	1.99804	2972	1218	1754
3.23273	3.93942	294	200	94	3.2558	3.26095	456	280	176	3.05518	2.76187	589	355	234	8.70435	7.03784	2229	1104	1125	4.48067	2.305	2558	1533	1025	5.07	1.99804	2972	1218	1754
3.23909	3.9488	294	200	94	3.2558	3.26746	456	280	176	3.06124	2.76696	589	355	234	8.70435	7.03784	2237	1108	1129	4.48949	2.31	2558	1533	1025	5.07	2.00202	2972	1218	1754
3.23909	3.9488	294	200	94	3.26222	3.27396	456	280	176	3.06124	2.77206	589	355	234	8.70435	7.07027	2245	1114	1131	4.48949	2.315	2558	1533	1025	5.08	2.00601	2972	1218	1754
3.24545	3.95818	294	200	94	3.26864	3.28047	456	280	176	3.06729	2.77715	589	355	234	8.76522	7.07027	2253	1114	1139	4.49831	2.315	2558	1533	1025	5.09	2.01	2972	1218	1754
3.25182	3.96755	294	200	94	3.27507	3.28047	456	280	176	3.07336	2.78225	589	355	234	8.76522	7.07027	2253	1114	1139	4.50713	2.32	2558	1533	1025	5.1	2.01	2972	1218	1754
3.25818	3.96755	294	200	94	3.27507	3.28698	456	280	176	3.07942	2.78734	589	355	234	8.76522	7.1027	2259	1114	1145	4.51596	2.325	2558	1533	1025	5.1	2.01399	2972	1218	1754
3.26455	3.97693	294	200	94	3.28149	3.29349	456	280	176	3.07942	2.79244	589	355	234	8.76522	7.1027	2263	1114	1149	4.51596	2.33	2558	1533	1025	5.11	2.01798	2972	1218	1754
3.26455	3.97693	294	200	94	3.28791	3.3	456	280	176	3.08548	2.79244	589	355	234	8.76522	7.1027	2265	1114	1151	4.52478	2.33	2558	1533	1025	5.12	2.02196	2972	1218	1754
3.27091	3.98631	294	200	94	3.29433	3.30651	456	280	176	3.09154	2.79754	589	355	234	8.82609	7.13514	2273	1115	1158	4.5336	2.335	2558	1533	1025	5.13	2.02595	2972	1218	1754
3.27727	3.99569	294	200	94	3.30075	3.30651	456	280	176	3.09761	2.80263	589	355	234	8.82609	7.13514	2281	1122	1159	4.54242	2.34	2558	1533	1025	5.14	2.02595	2972	1218	1754
3.28364	3.99569	294	200	94	3.30075	3.31302	456	280	176	3.09761	2.80773	589	355	234	8.82609	7.13514	2289	1124	1165	4.54242	2.345	2558	1533	1025	5.14	2.02994	2973	1218	1755
3.28364	4.00507	294	200	94	3.30717	3.31953	456	280	176	3.10367	2.81282	589	355	234	8.82609	7.13514	2297	1124	1173	4.55124	2.345	2558	1532	1026	5.15	2.03393	2976	1218	1758
3.29	4.01445	294	200	94	3.3136	3.32604	456	280	176	3.10973	2.81282	589	355	234	8.82609	7.16757	2303	1124	1179	4.56006	2.35	2558	1528	1030	5.16	2.03792	2979	1218	1761
3.29636	4.01445	294	200	94	3.32002	3.33254	456	280	176	3.11579	2.81792	589	355	234	8.88696	7.16757	2303	1124	1179	4.56888	2.355	2558	1524	1034	5.17	2.0419	2982	1218	1764
3.30273	4.02383	294	200	94	3.32002	3.33254	456	280	176	3.11579	2.82301	589	355	234	8.88696	7.16757	2311	1132	1179	4.56888	2.36	2558	1523	1035	5.17	2.0419	2982	1218	1764
3.30273	4.03321	294	200	94	3.32644	3.33905	456	280	176	3.12186	2.82811	589	355	234	8.88696	7.2	2319	1140	1179	4.5777	2.36	2558	1523	1035	5.18	2.04589	2982	1218	1764
3.30909	4.03321	294	200	94	3.33286	3.34556	456	280	176	3.12792	2.83321	589	355	234	8.88696	7.2	2323	1141	1182	4.58652	2.365	2558	1523	1035	5.19	2.04988	2982	1218	1764
3.31545	4.04259	294	200	94	3.33928	3.35207	456	280	176	3.12792	2.83321	589	355	234	8.88696	7.23243	2324	1135	1189	4.59534	2.37	2558	1523	1035	5.2	2.05387	2982	1218	1764
3.32182	4.05197	294	200	94	3.33928	3.35858	456	280	176	3.13398	2.8383	589	355	234	8.94783	7.23243	2333	1143	1190	4.59534	2.37	2558	1523	1035	5.2	2.05786	2982	1218	1764
3.32818	4.05197	294	200	94	3.3457	3.36509	456	280	176	3.14005	2.8434	589	355	234	8.94783	7.23243	2340	1144	1196	4.60416	2.375	2558	1523	1035	5.21	2.06185	2982	1218	1764
3.32818	4.06135	294	200	94	3.35213	3.36509	456	280	176	3.14611	2.84849	589	355	234	8.94783	7.26486	2348	1149	1199	4.61298	2.38	2558	1523	1035	5.22	2.06185	2982	1218	1764
3.33455	4.07073	294	200	94	3.35855	3.3716	456	280	176	3.14611	2.85359	589	355	234	8.94783	7.26486	2357	1154	1203	4.6218	2.38	2558	1523	1035	5.23	2.06583	2982	1219	1763
3.34091	4.07073	294	200	94	3.35855	3.37811	456	280	176	3.15216	2.85868	589	355	234	8.94783	7.26486	2363	1154	1209	4.63062	2.385	2558	1523	1035	5.23	2.06982	2982	1222	1760
3.34727	4.08011	294	200	94	3.36497	3.38462	456	280	176	3.15822	2.85868	589	355	234	9.0087	7.2973	2363	1154	1209	4.63062	2.39	2558	1523	1035	5.24	2.07381	2982	1225	1757
3.34727	4.08949	294	200	94	3.37139	3.39112	456	280	176	3.16428	2.86378	589	355	234	9.0087	7.2973	2370	1161	1209	4.63944	2.39	2558	1523	1035	5.25	2.0778	2982	1228	1754
3.35364	4.09887	294	200	94	3.37781	3.39112	456	280	176	3.16428	2.86888	589	355	234	9.0087	7.2973	2373	1158	1215	4.64826	2.395	2558	1523	1035	5.26	2.0778	2982	1228	1754
3.36	4.09887	294	200	94	3.37781	3.39763	456	280	176	3.17035	2.87397	589	355	234	9.0087	7.2973	2376	1157	1219	4.65708	2.4	2558	1523	1035	5.26	2.08179	2982	1228	1754
3.36636	4.10825	294	200	94	3.38423	3.40414	456	280	176	3.17641	2.87907	589	355	234	9.06957	7.2973	2383	1163	1220	4.65708	2.4	2558	1523	1035	5.27	2.08577	2982	1228	1754
3.36636	4.11763	294	200	94	3.39066	3.41065	456	280	176	3.18247	2.88416	589	355	234	9.06957	7.32973	2383	1155	1228	4.6659	2.405	2558	1523	1035	5.28	2.08976	2982	1228	1754
3.37273	4.12701	294	200	94	3.39708	3.41716	456	280	176	3.18247	2.88416	589	355	234	9.06957	7.32973	2390	1161	1229	4.67472	2.41	2558	1523	1035	5.29	2.09375	2982	1228	1754
3.37909	4.12701	294	200	94	3.39708	3.41716	456	280	176	3.18854	2.88926	589	355	234	9.06957	7.32973	2398	1169	1229	4.68354	2.415	2558	1523	1035	5.29	2.09375	2982	1228	1754
3.38545	4.13639	294	200	94	3.4035	3.42367	456	280	176	3.1946	2.89435	589	355	234	9.06957	7.36216	2403	1171	1232	4.68354	2.415	2558	1523	1035	5.3	2.09774	2982	1228	1754
3.39182	4.14577	294	200	94	3.40992	3.43018	456	280	176	3.20066	2.89945	589	355	234	9.13043	7.36216	2404	1165	1239	4.69236	2.42	2558	1523	1035	5.31	2.10173	2982	1228	1754
3.39182	4.14577	294	200	94	3.41634	3.43669	456	280	176	3.20066	2.90455	589	355	234	9.13043	7.39459	2412	1173	1239	4.70118	2.425	2558	1523	1035	5.32	2.10571	2982	1228	1754
3.39818	4.15515	294	200	94	3.41634	3.43669	456	280	176	3.20672	2.90964	589	355	234	9.13043	7.39459	2420	1174	1246	4.71	2.425	2558	1523	1035	5.32	2.10571	2982	1228	1754
3.40455	4.16453	294	200	94	3.42276	3.4432	456	280	176	3.21279	2.91474	589	355	234	9.13043	7.39459	2428	1179	1249	4.71	2.43	2559	1524	1035	5.33	2.1097	2982	1228	1754
3.41091	4.16453	294	200	94	3.42919	3.4497	456	280	176	3.21885	2.91474	589	355	234	9.13043	7.42703	2436	1184	1252	4.71882	2.435	2561	1526	1035	5.34	2.11369	2982	1228	1754
3.41091	4.17391	294	200	94	3.43561	3.45621	456	280	176	3.21885	2.91983	589	355	234	9.1913	7.42703	2443	1184	1259	4.72764	2.44	2565	1530	1035	5.35	2.11768	2982	1228	1754
3.41727	4.18328	294	200	94	3.43561	3.45621	456	280	176	3.22491	2.92493	589	355	234	9.1913	7.42703	2443	1184	1259	4.73646	2.44	2568	1533	1035	5.35	2.11768	2982	1228	1754
3.42364	4.19266	294	200	94	3.44203	3.46272	456	280	176	3.23097	2.93002	589	355	234	9.1913	7.42703	2449	1184	1265	4.73646	2.445	2568	1533	1035	5.36	2.12167	2982	1228	1754
3.43	4.19266	294	200	94	3.44845	3.46923	456	280	176	3.23703	2.93512	589	355	234	9.1913	7.45946	2458	1189	1269	4.74528	2.45	2568	1533	1035	5.37	2.12565	2982	1228	1754
3.43	4.20204	294	200	94	3.45487	3.47574	456	280	176	3.23703	2.94022	589	355	234	9.1913	7.45946	2466	1194	1272	4.7541	2.455	2568	1533	1035	5.38	2.12964	2982	1228	1754
3.43636	4.20204	294	200	94	3.45487	3.47574	456	280	176	3.24309	2.94531	589	355	234	9.25217	7.49189	2474	1194	1280	4.76292	2.46	2568	1533	1035	5.38	2.12964	2982	1228	1754
3.44273	4.21142	294	200	94	3.4613	3.48225	456	280	176	3.24915	2.95041	589	355	234	9.25217	7.49189	2481	1194	1287	4.77174	2.46	2568	1533	1035	5.39	2.13363	2982	1228	1754
3.44909	4.2208	294	200	94	3.46772	3.48876	456	280	176	3.25521	2.95041	589	355	234	9.25217	7.49189	2490	1194	1296	4.77174	2.465	2568	1533	1035	5.4	2.13762	2982	1228	1754
3.45545	4.2208	294	200	94	3.47414	3.49527	456	280	176	3.25521	2.9555	589	355	234	9.25217	7.52432	2502	1198	1304	4.78056	2.47	2568	1533	1035	5.41	2.14161	2982	1228	1754
3.45545	4.23018	294	200	94	3.47414	3.49527	456	280	176	3.26128	2.9606	589	355	234	9.25217	7.52432	2513	1204	1309	4.78938	2.475	2568	1533	1035	5.41	2.14161	2982	1228	1754
3.46182	4.23956	294	200	94	3.48056	3.50178	456	280	176	3.26734	2.96569	589	355	234	9.31304	7.52432	2514	1204	1310	4.7982	2.48	2568	1533	1035	5.42	2.1456	2982	1228	1754
3.46818	4.23956	294	200	94	3.48698	3.50828	456	280	176	3.2734	2.97079	589	355	234	9.31304	7.55676	2522	1204	1318	4.7982	2.48	2568	1533	1035	5.43	2.14958	2982	1228	1754
3.47455	4.24894	294	200	94	3.4934	3.51479	456	280	176	3.2734	2.97589	589	355	234	9.31304	7.55676	2529	1210	1319	4.80702	2.485	2568	1533	1035	5.44	2.15357	2982	1228	1754
3.47455	4.25832	294	200	94	3.4934	3.5213	456	280	176	3.27946	2.97589	589	355	234	9.31304	7.55676	2537	1214	1323	4.81584	2.49	2568	1533	1035	5.44	2.15756	2982	1228	1754
3.48091	4.25832	294	200	94	3.49983	3.5213	456	280	176	3.28553	2.98098	589	355	234	9.37391	7.58919	2546	1214	1332	4.82466	2.495	2568	1533	1035	5.45	2.15756	2982	1228	1754
3.48727	4.2677	294	200	94	3.50625	3.52781	456	280	176	3.28553	2.98608	589	355	234	9.37391	7.58919	2553	1214	1339	4.82466	2.495	2568	1531	1037	5.46	2.16155	2982	1228	1754
3.49364	4.27708	294	200	94	3.51267	3.53432	456	280	176	3.29159	2.99117	589	355	234	9.37391	7.58919	2553	1214	1339	4.83348	2.5	2568	1527	1041	5.47	2.16554	2982	1228	1754
3.49364	4.27708	294	200	94	3.51267	3.54083	456	280	176	3.29765	2.99627	589	355	234	9.37391	7.58919	2566	1221	1345	4.8423	2.505	2568	1524	1044	5.47	2.16952	2982	1228	1754
3.5	4.28646	294	200	94	3.51909	3.54734	456	280	176	3.30372	2.99627	589	355	234	9.37391	7.62162	2578	1224	1354	4.85112	2.505	2568	1523	1045	5.48	2.17351	2982	1228	1754
3.50636	4.28646	294	200	94	3.52551	3.54734	456	280	176	3.30372	3.00136	589	355	234	9.43478	7.62162	2585	1226	1359	4.85112	2.51	2568	1523	1045	5.49	2.17351	2982	1228	1754
3.51273	4.29584	294	200	94	3.53193	3.55385	456	280	176	3.30978	3.00646	589	355	234	9.43478	7.62162	2593	1233	1360	4.85994	2.515	2569	1524	1045	5.5	2.1775	2982	1228	1754
3.51909	4.30522	294	200	94	3.53193	3.56036	456	280	176	3.31584	3.01156	589	355	234	9.43478	7.65405	2601	1234	1367	4.86876	2.52	2573	1528	1045	5.5	2.18149	2982	1228	1754
3.51909	4.3146	294	200	94	3.53836	3.56686	456	280	176	3.32189	3.01665	589	355	234	9.43478	7.65405	2609	1234	1375	4.87758	2.52	2576	1531	1045	5.51	2.18548	2982	1228	1754
3.52545	4.3146	294	200	94	3.54478	3.57337	456	280	176	3.32189	3.01665	589	355	234	9.43478	7.65405	2621	1238	1383	4.87758	2.525	2578	1533	1045	5.52	2.18946	2982	1228	1754
3.53182	4.32398	294	200	94	3.5512	3.57988	456	280	176	3.32795	3.02175	589	355	234	9.49565	7.68649	2633	1242	1391	4.8864	2.53	2578	1533	1045	5.53	2.19345	2984	1228	1756
3.53818	4.33336	294	200	94	3.5512	3.57988	456	280	176	3.33402	3.02684	589	355	234	9.49565	7.68649	2633	1235	1398	4.89522	2.53	2578	1533	1045	5.53	2.19345	2987	1228	1759
3.53818	4.33336	294	200	94	3.55762	3.58639	456	280	176	3.34008	3.03194	589	355	234	9.49565	7.68649	2641	1242	1399	4.90404	2.535	2578	1533	1045	5.54	2.19744	2990	1228	1762
3.54455	4.34274	294	200	94	3.56404	3.5929	457	280	177	3.34008	3.03703	590	356	234	9.49565	7.71892	2649	1244	1405	4.91287	2.54	2578	1533	1045	5.55	2.20143	2992	1228	1764
3.55091	4.35212	294	200	94	3.57046	3.59941	457	280	177	3.34614	3.04213	590	356	234	9.49565	7.71892	2657	1248	1409	4.91287	2.54	2578	1533	1045	5.56	2.20542	2992	1228	1764
3.55727	4.35212	294	200	94	3.57046	3.60592	457	280	177	3.35221	3.04213	590	355	235	9.55652	7.71892	2665	1254	1411	4.92169	2.545	2578	1533	1045	5.56	2.2094	2992	1228	1764
3.55727	4.3615	294	200	94	3.57689	3.60592	457	280	177	3.35827	3.04722	590	355	235	9.55652	7.75135	2673	1254	1419	4.93051	2.55	2578	1533	1045	5.57	2.2094	2992	1228	1764
3.56364	4.37088	294	200	94	3.58331	3.61243	457	280	177	3.35827	3.05232	590	355	235	9.55652	7.75135	2681	1254	1427	4.93933	2.555	2578	1533	1045	5.58	2.21339	2992	1228	1764
3.57	4.37088	294	200	94	3.58973	3.61893	457	280	177	3.36433	3.05742	590	355	235	9.55652	7.75135	2689	1254	1435	4.93933	2.555	2578	1533	1045	5.59	2.21738	2992	1228	1764
3.57636	4.38026	294	200	94	3.58973	3.62544	457	280	177	3.37039	3.06251	590	355	235	9.55652	7.78378	2697	1258	1439	4.94815	2.56	2578	1533	1045	5.59	2.22137	2992	1228	1764
3.58273	4.38964	294	200	94	3.59615	3.63195	457	280	177	3.37646	3.06761	591	356	235	9.61739	7.78378	2705	1264	1441	4.95697	2.565	2578	1533	1045	5.6	2.22536	2992	1228	1764
3.58273	4.39901	294	200	94	3.60257	3.63195	457	280	177	3.37646	3.0727	591	356	235	9.61739	7.78378	2713	1264	1449	4.96579	2.565	2578	1533	1045	5.61	2.22536	2992	1228	1764
3.58909	4.39901	294	200	94	3.60899	3.63846	457	280	177	3.38252	3.0727	591	356	235	9.61739	7.81622	2720	1264	1456	4.96579	2.57	2578	1533	1045	5.62	2.22935	2992	1228	1764
3.59545	4.40839	294	200	94	3.60899	3.64497	457	280	177	3.38858	3.0778	591	356	235	9.61739	7.81622	2734	1269	1465	4.97461	2.575	2578	1533	1045	5.62	2.23333	2992	1228	1764
3.60182	4.41777	294	200	94	3.61542	3.65148	457	280	177	3.39464	3.08289	591	356	235	9.67826	7.81622	2747	1278	1469	4.98343	2.58	2578	1533	1045	5.63	2.23732	2992	1228	1764
3.60182	4.42715	294	200	94	3.62184	3.65148	457	280	177	3.39464	3.08799	591	356	235	9.67826	7.81622	2754	1283	1471	4.99225	2.58	2578	1533	1045	5.64	2.23732	2992	1228	1764
3.60818	4.42715	294	200	94	3.62826	3.65799	457	280	177	3.40071	3.09309	591	356	235	9.67826	7.84865	2762	1284	1478	4.99225	2.585	2578	1533	1045	5.65	2.24131	2992	1228	1764
3.61455	4.43653	294	200	94	3.62826	3.6645	457	280	177	3.40676	3.09818	591	356	235	9.67826	7.84865	2771	1284	1487	5.00107	2.59	2578	1533	1045	5.65	2.2453	2992	1228	1764
3.62091	4.44591	294	200	94	3.63468	3.67101	457	280	177	3.41282	3.10328	591	356	235	9.67826	7.84865	2779	1290	1489	5.00989	2.595	2578	1533	1045	5.66	2.24929	2992	1228	1764
3.62727	4.44591	294	200	94	3.6411	3.67101	457	280	177	3.41282	3.10837	591	356	235	9.73913	7.88108	2790	1298	1492	5.01871	2.595	2578	1533	1045	5.67	2.24929	2992	1228	1764
3.62727	4.45529	294	200	94	3.64752	3.67751	457	280	177	3.41888	3.10837	591	356	235	9.73913	7.88108	2803	1304	1499	5.01871	2.6	2578	1533	1045	5.68	2.25327	2992	1228	1764
3.63364	4.46467	295	201	94	3.64752	3.68402	457	280	177	3.42495	3.11347	591	356	235	9.73913	7.88108	2803	1304	1499	5.02753	2.605	2578	1533	1045	5.68	2.25726	2992	1228	1764
3.64	4.46467	295	201	94	3.65395	3.69053	457	280	177	3.42495	3.11856	591	356	235	9.73913	7.91351	2810	1304	1506	5.03635	2.61	2578	1533	1045	5.69	2.26125	2992	1228	1764
3.64636	4.47405	295	201	94	3.66037	3.69053	457	280	177	3.43101	3.12366	591	356	235	9.73913	7.91351	2823	1309	1514	5.04517	2.61	2578	1533	1045	5.7	2.26125	2992	1228	1764
3.64636	4.48343	295	201	94	3.66679	3.69704	457	280	177	3.43707	3.12876	591	356	235	9.8	7.91351	2840	1321	1519	5.04517	2.615	2578	1533	1045	5.71	2.26524	2992	1228	1764
3.65273	4.48343	295	201	94	3.66679	3.70355	457	280	177	3.44313	3.13385	591	356	235	9.8	7.91351	2854	1333	1521	5.05399	2.62	2578	1533	1045	5.71	2.26923	2992	1228	1764
3.65909	4.49281	295	201	94	3.67321	3.71006	457	280	177	3.44313	3.13895	591	356	235	9.8	7.94595	2862	1334	1528	5.06281	2.625	2578	1533	1045	5.72	2.27321	2992	1228	1764
3.66545	4.50219	295	201	94	3.67963	3.71657	457	280	177	3.4492	3.13895	591	356	235	9.8	7.94595	2877	1341	1536	5.07163	2.63	2578	1533	1045	5.73	2.2772	2992	1228	1764
3.66545	4.50219	295	201	94	3.68605	3.71657	457	280	177	3.45526	3.14404	591	356	235	9.8	7.94595	2888	1339	1549	5.08045	2.63	2578	1533	1045	5.74	2.2772	2992	1228	1764
3.67182	4.51157	295	201	94	3.68605	3.72308	457	280	177	3.46132	3.14914	591	356	235	9.86087	7.94595	2899	1337	1562	5.08045	2.635	2578	1533	1045	5.74	2.28119	2992	1231	1761
3.67818	4.52095	295	201	94	3.69248	3.72959	457	280	177	3.46132	3.15423	591	356	235	9.86087	7.97838	2914	1344	1570	5.08927	2.64	2578	1533	1045	5.75	2.28518	2992	1234	1758
3.68455	4.52095	295	201	94	3.6989	3.73609	457	280	177	3.46738	3.15933	591	356	235	9.86087	7.97838	2922	1345	1577	5.09809	2.645	2578	1533	1045	5.76	2.28917	2992	1237	1755
3.69091	4.53033	295	201	94	3.70532	3.7426	457	280	177	3.47345	3.15933	592	357	235	9.86087	8.01081	2930	1351	1579	5.10691	2.645	2578	1533	1045	5.77	2.29315	2992	1238	1754
3.69091	4.53033	295	201	94	3.70532	3.7426	457	280	177	3.47951	3.16443	592	357	235	9.86087	8.01081	2943	1354	1589	5.10691	2.65	2578	1533	1045	5.77	2.29315	2992	1238	1754
3.69727	4.53971	295	201	94	3.71174	3.74911	457	280	177	3.47951	3.16952	592	357	235	9.92174	8.04324	2956	1354	1602	5.11573	2.655	2578	1533	1045	5.78	2.29714	2992	1238	1754
3.70364	4.54909	295	201	94	3.71816	3.75562	457	280	177	3.48557	3.17462	592	357	235	9.92174	8.04324	2965	1355	1610	5.12455	2.66	2578	1533	1045	5.79	2.30113	2992	1238	1754
3.71	4.54909	295	201	94	3.72458	3.76213	457	280	177	3.49162	3.17971	592	356	236	9.92174	8.04324	2981	1363	1618	5.13337	2.66	2578	1533	1045	5.8	2.30512	2992	1238	1754
3.71	4.55847	295	201	94	3.72458	3.76864	457	280	177	3.49769	3.18481	592	356	236	9.92174	8.07568	2997	1371	1626	5.13337	2.665	2578	1533	1045	5.8	2.30911	2992	1238	1754
3.71636	4.56785	295	201	94	3.73101	3.76864	457	280	177	3.49769	3.18481	592	356	236	9.98261	8.07568	3013	1374	1639	5.14219	2.67	2578	1533	1045	5.81	2.30911	2992	1238	1754
3.72273	4.56785	295	201	94	3.73743	3.77515	457	280	177	3.50375	3.1899	592	356	236	9.98261	8.07568	3034	1379	1655	5.15101	2.67	2578	1533	1045	5.82	2.3131	2992	1238	1754
3.72909	4.57723	295	201	94	3.74385	3.78166	457	280	177	3.50981	3.195	593	357	236	9.98261	8.07568	3064	1393	1671	5.15983	2.675	2578	1533	1045	5.83	2.31708	2992	1238	1754
3.72909	4.58661	295	201	94	3.74385	3.78817	457	280	177	3.51587	3.2001	593	357	236	9.98261	8.07568	3080	1394	1686	5.15983	2.68	2578	1533	1045	5.83	2.32107	2992	1238	1754
3.73545	4.58661	295	201	94	3.75027	3.79467	457	280	177	3.51587	3.20519	593	357	236	9.98261	8.07568	3097	1402	1695	5.16865	2.68	2578	1533	1045	5.84	2.32506	2992	1238	1754
3.74182	4.59599	295	201	94	3.75669	3.80118	457	280	177	3.52194	3.21029	593	357	236	10.0435	8.10811	3116	1413	1703	5.17747	2.685	2578	1533	1045	5.85	2.32905	2994	1238	1756
3.74818	4.60536	295	201	94	3.76311	3.80118	457	280	177	3.528	3.21029	593	357	236	10.0435	8.10811	3141	1427	1714	5.18629	2.69	2578	1533	1045	5.86	2.32905	2997	1238	1759
3.75455	4.60536	295	201	94	3.76311	3.80769	458	281	177	3.53406	3.21538	593	357	236	10.0435	8.14054	3164	1435	1729	5.18629	2.695	2578	1533	1045	5.86	2.33304	2999	1238	1761
3.75455	4.61474	295	201	94	3.76954	3.8142	458	281	177	3.53406	3.22048	593	357	236	10.0435	8.14054	3180	1443	1737	5.19511	2.695	2578	1533	1045	5.87	2.33702	3002	1238	1764
3.76091	4.62412	295	201	94	3.77596	3.82071	458	281	177	3.54013	3.22557	593	357	236	10.0435	8.17297	3202	1450	1752	5.20393	2.7	2578	1533	1045	5.88	2.34101	3002	1238	1764
3.76727	4.6335	295	201	94	3.78238	3.82722	458	281	177	3.54619	3.23067	593	357	236	10.1044	8.17297	3222	1458	1764	5.21275	2.705	2578	1533	1045	5.89	2.345	3002	1238	1764
3.77364	4.6335	295	201	94	3.78238	3.82722	458	281	177	3.55225	3.23577	593	357	236	10.1044	8.17297	3238	1467	1771	5.22157	2.705	2578	1533	1045	5.89	2.345	3002	1238	1764
3.77364	4.64288	295	201	94	3.7888	3.83373	458	281	177	3.55225	3.23577	593	357	236	10.1044	8.20541	3254	1475	1779	5.22157	2.71	2578	1533	1045	5.9	2.34899	3002	1238	1764
3.78	4.65226	295	201	94	3.79522	3.84024	458	281	177	3.55831	3.24086	593	357	236	10.1044	8.20541	3270	1482	1788	5.23039	2.715	2578	1533	1045	5.91	2.35298	3002	1238	1764
3.78636	4.65226	295	201	94	3.80165	3.84675	458	281	177	3.56438	3.24596	593	357	236	10.1044	8.20541	3286	1491	1795	5.23921	2.715	2578	1533	1045	5.92	2.35696	3002	1238	1764
3.79273	4.66164	295	201	94	3.80165	3.84675	458	281	177	3.56438	3.25105	593	357	236	10.1652	8.20541	3311	1504	1807	5.24803	2.72	2578	1533	1045	5.92	2.35696	3002	1238	1764
3.79273	4.67102	295	201	94	3.80807	3.85325	458	281	177	3.57043	3.25615	593	357	236	10.1652	8.23784	3342	1516	1826	5.24803	2.725	2578	1533	1045	5.93	2.36095	3002	1240	1762
3.79909	4.6804	295	201	94	3.81449	3.85976	458	281	177	3.57649	3.26124	593	357	236	10.1652	8.23784	3374	1525	1849	5.25685	2.73	2578	1533	1045	5.94	2.36494	3002	1243	1759
3.80545	4.6804	297	203	94	3.82091	3.85976	458	281	177	3.58255	3.26634	593	357	236	10.1652	8.23784	3398	1532	1866	5.26567	2.73	2578	1533	1045	5.95	2.36494	3002	1246	1756
3.81182	4.68978	298	204	94	3.82091	3.86627	458	281	177	3.58255	3.27144	593	357	236	10.1652	8.23784	3421	1540	1881	5.27449	2.735	2578	1533	1045	5.95	2.36893	3002	1248	1754
3.81818	4.69916	298	204	94	3.82733	3.87278	458	281	177	3.58862	3.27144	593	357	236	10.2261	8.27027	3446	1549	1897	5.27449	2.74	2579	1533	1046	5.96	2.37292	3002	1248	1754
3.81818	4.69916	298	204	94	3.83375	3.87929	458	281	177	3.59468	3.27653	593	357	236	10.2261	8.27027	3471	1558	1913	5.28331	2.745	2582	1533	1049	5.97	2.3769	3002	1248	1754
3.82455	4.70854	298	204	94	3.84018	3.8858	458	281	177	3.60074	3.28163	593	357	236	10.2261	8.27027	3503	1573	1930	5.29213	2.745	2585	1533	1052	5.98	2.38089	3002	1248	1754
3.83091	4.71792	298	204	94	3.84018	3.8858	458	281	177	3.60074	3.28672	593	357	236	10.2261	8.27027	3535	1582	1953	5.30096	2.75	2588	1533	1055	5.98	2.38089	3002	1248	1754
3.83727	4.7273	298	204	94	3.8466	3.89231	458	281	177	3.6068	3.29182	593	357	236	10.2261	8.27027	3561	1590	1971	5.30096	2.755	2588	1533	1055	5.99	2.38488	3002	1248	1754
3.83727	4.7273	298	204	94	3.85302	3.89882	458	281	177	3.61287	3.29691	593	357	236	10.287	8.3027	3589	1598	1991	5.30978	2.76	2588	1533	1055	6	2.38887	3002	1248	1754
3.84364	4.73668	298	204	94	3.85944	3.90533	458	281	177	3.61893	3.30201	593	357	236	10.287	8.3027	3619	1608	2011	5.3186	2.76	2588	1533	1055	6.01	2.39286	3002	1248	1754
3.85	4.74606	298	204	94	3.85944	3.90533	458	281	177	3.61893	3.30201	593	357	236	10.287	8.33514	3643	1624	2019	5.32742	2.765	2588	1533	1055	6.01	2.39286	3004	1248	1756
3.85636	4.74606	298	204	94	3.86586	3.91183	458	281	177	3.62499	3.30711	594	358	236	10.287	8.33514	3666	1631	2035	5.32742	2.77	2588	1533	1055	6.02	2.39685	3007	1248	1759
3.85636	4.75544	298	204	94	3.87228	3.91834	458	281	177	3.63105	3.3122	594	358	236	10.3478	8.36757	3696	1646	2050	5.33624	2.775	2588	1533	1055	6.03	2.40083	3010	1248	1762
3.86273	4.76482	299	205	94	3.87871	3.92485	458	281	177	3.63712	3.3173	594	358	236	10.3478	8.36757	3720	1654	2066	5.34506	2.78	2588	1533	1055	6.04	2.40482	3012	1248	1764
3.86909	4.76482	299	205	94	3.87871	3.93136	458	281	177	3.63712	3.32239	594	358	236	10.3478	8.4	3740	1658	2082	5.35388	2.78	2588	1533	1055	6.04	2.40881	3012	1248	1764
3.87545	4.7742	299	205	94	3.88513	3.93136	458	281	177	3.64318	3.32749	594	358	236	10.3478	8.4	3771	1673	2098	5.3627	2.785	2588	1533	1055	6.05	2.40881	3012	1248	1764
3.88182	4.78358	299	205	94	3.89155	3.93787	458	281	177	3.64924	3.32749	594	358	236	10.3478	8.4	3796	1682	2114	5.3627	2.79	2588	1533	1055	6.06	2.4128	3012	1248	1764
3.88182	4.78358	299	205	94	3.89797	3.94438	458	281	177	3.65529	3.33258	594	358	236	10.4087	8.4	3820	1690	2130	5.37152	2.795	2588	1533	1055	6.07	2.41679	3012	1248	1764
3.88818	4.79296	299	205	94	3.89797	3.95089	458	281	177	3.65529	3.33768	594	358	236	10.4087	8.4	3844	1698	2146	5.38034	2.795	2588	1533	1055	6.07	2.42077	3012	1248	1764
3.89455	4.79296	299	205	94	3.90439	3.9574	458	281	177	3.66136	3.34278	594	358	236	10.4087	8.4	3868	1706	2162	5.38916	2.8	2588	1533	1055	6.08	2.42476	3012	1248	1764
3.90091	4.80234	299	205	94	3.91081	3.9574	458	281	177	3.66742	3.34787	594	358	236	10.4087	8.43243	3892	1714	2178	5.38916	2.805	2588	1533	1055	6.09	2.42476	3012	1248	1764
3.90091	4.81172	299	205	94	3.91724	3.96391	458	281	177	3.67348	3.34787	594	358	236	10.4087	8.43243	3923	1737	2186	5.39798	2.81	2588	1533	1055	6.1	2.42875	3012	1248	1764
3.90727	4.81172	299	205	94	3.91724	3.97041	458	281	177	3.67348	3.35297	594	358	236	10.4696	8.43243	3944	1744	2200	5.4068	2.81	2588	1533	1055	6.1	2.43274	3012	1248	1764
3.91364	4.82109	299	205	94	3.92366	3.97692	458	281	177	3.67954	3.35806	594	358	236	10.4696	8.46486	3964	1748	2216	5.41562	2.815	2588	1533	1055	6.11	2.43673	3012	1248	1764
3.92	4.83047	299	205	94	3.93008	3.98343	458	281	177	3.68561	3.36316	594	357	237	10.4696	8.46486	3987	1757	2230	5.41562	2.82	2588	1533	1055	6.12	2.44071	3012	1248	1764
3.92	4.83047	299	205	94	3.9365	3.98343	458	281	177	3.69167	3.36825	594	357	237	10.4696	8.46486	4011	1773	2238	5.42444	2.825	2588	1533	1055	6.13	2.44071	3012	1248	1764
3.92636	4.83985	299	205	94	3.9365	3.98994	458	281	177	3.69167	3.37335	595	358	237	10.4696	8.4973	4028	1781	2247	5.43326	2.825	2588	1533	1055	6.13	2.4447	3012	1248	1764
3.93273	4.84923	299	205	94	3.94292	3.99645	458	281	177	3.69773	3.37335	595	358	237	10.5304	8.52973	4044	1789	2255	5.44208	2.83	2588	1533	1055	6.14	2.44869	3012	1248	1764
3.93909	4.84923	299	205	94	3.94934	4.00296	458	281	177	3.70379	3.37844	595	358	237	10.5304	8.52973	4060	1798	2262	5.44208	2.835	2588	1533	1055	6.15	2.45268	3012	1248	1764
3.94545	4.85861	299	205	94	3.95577	4.00947	458	281	177	3.70986	3.38354	595	358	237	10.5304	8.52973	4076	1804	2272	5.4509	2.835	2588	1533	1055	6.16	2.45667	3012	1248	1764
3.94545	4.86799	299	205	94	3.95577	4.01598	458	281	177	3.70986	3.38864	595	358	237	10.5304	8.52973	4092	1804	2288	5.45972	2.84	2588	1533	1055	6.16	2.46065	3012	1248	1764
3.95182	4.86799	299	205	94	3.96219	4.01598	458	281	177	3.71592	3.39373	595	358	237	10.5304	8.52973	4114	1818	2296	5.46854	2.845	2588	1533	1055	6.17	2.46065	3012	1249	1763
3.95818	4.87737	299	205	94	3.96861	4.02249	458	281	177	3.72198	3.39883	595	358	237	10.5913	8.52973	4144	1829	2315	5.46854	2.845	2588	1533	1055	6.18	2.46464	3012	1251	1761
3.96455	4.88675	299	205	94	3.97503	4.02899	458	281	177	3.72198	3.40392	595	358	237	10.5913	8.56216	4172	1837	2335	5.47736	2.85	2589	1534	1055	6.19	2.46863	3012	1254	1758
3.96455	4.88675	299	205	94	3.97503	4.0355	458	281	177	3.72805	3.40392	595	358	237	10.5913	8.56216	4196	1846	2350	5.48618	2.855	2592	1537	1055	6.19	2.47262	3012	1256	1756
3.97091	4.89613	299	205	94	3.98145	4.0355	458	281	177	3.73411	3.40902	595	358	237	10.5913	8.56216	4220	1862	2358	5.495	2.86	2596	1541	1055	6.2	2.47262	3013	1258	1755
3.97727	4.90551	299	205	94	3.98787	4.04201	458	281	177	3.74016	3.41411	595	358	237	10.6522	8.59459	4244	1871	2373	5.50382	2.86	2598	1543	1055	6.21	2.47661	3016	1258	1758
3.98364	4.91489	299	205	94	3.9943	4.04852	458	281	177	3.74016	3.41921	595	358	237	10.6522	8.59459	4273	1879	2394	5.50382	2.865	2598	1543	1055	6.22	2.4806	3019	1258	1761
3.98364	4.91489	299	205	94	3.9943	4.05503	458	281	177	3.74622	3.42431	595	358	237	10.6522	8.59459	4302	1887	2415	5.51264	2.87	2598	1543	1055	6.22	2.48458	3022	1258	1764
3.99	4.92427	299	205	94	4.00072	4.06154	458	281	177	3.75228	3.4294	595	358	237	10.6522	8.59459	4327	1895	2432	5.52146	2.87	2598	1543	1055	6.23	2.48857	3022	1258	1764
3.99636	4.93365	299	205	94	4.00714	4.06154	458	281	177	3.75835	3.4345	595	358	237	10.6522	8.62703	4368	1913	2455	5.53028	2.875	2598	1543	1055	6.24	2.48857	3022	1258	1764
4.00273	4.93365	299	205	94	4.01356	4.06805	458	281	177	3.75835	3.4345	595	358	237	10.713	8.62703	4401	1928	2473	5.53028	2.88	2598	1543	1055	6.25	2.49256	3022	1258	1764
4.00909	4.94303	299	205	94	4.01356	4.07456	458	281	177	3.76441	3.43959	595	358	237	10.713	8.62703	4428	1939	2489	5.5391	2.885	2598	1543	1055	6.25	2.49655	3022	1258	1764
4.00909	4.95241	299	205	94	4.01998	4.08107	458	281	177	3.77047	3.44469	595	358	237	10.713	8.65946	4454	1946	2508	5.54792	2.885	2598	1543	1055	6.26	2.50054	3022	1258	1764
4.01545	4.96179	299	205	94	4.0264	4.08107	458	281	177	3.77654	3.44978	595	358	237	10.713	8.65946	4487	1957	2530	5.55674	2.89	2598	1543	1055	6.27	2.50054	3022	1258	1764
4.02182	4.96179	299	205	94	4.03283	4.08757	458	281	177	3.77654	3.45488	595	358	237	10.713	8.65946	4526	1979	2547	5.55674	2.895	2598	1543	1055	6.28	2.50452	3022	1258	1764
4.02818	4.97117	299	205	94	4.03283	4.09408	458	281	177	3.7826	3.45998	595	358	237	10.7739	8.69189	4560	1990	2570	5.56556	2.9	2598	1543	1055	6.28	2.50851	3022	1258	1764
4.02818	4.98055	299	205	94	4.03925	4.10059	458	281	177	3.78866	3.46507	595	358	237	10.7739	8.69189	4591	2003	2588	5.57438	2.9	2598	1543	1055	6.29	2.5125	3022	1258	1764
4.03455	4.98055	299	205	94	4.04567	4.10059	458	281	177	3.79472	3.46507	595	358	237	10.7739	8.69189	4623	2018	2605	5.5832	2.905	2598	1543	1055	6.3	2.5125	3022	1258	1764
4.04091	4.98993	299	205	94	4.05209	4.1071	458	281	177	3.79472	3.47017	595	358	237	10.7739	8.69189	4654	2034	2620	5.5832	2.91	2598	1543	1055	6.31	2.51649	3022	1258	1764
4.04727	4.99931	299	205	94	4.05209	4.11361	458	281	177	3.80079	3.47526	595	358	237	10.7739	8.72432	4671	2043	2628	5.59202	2.915	2598	1543	1055	6.31	2.52048	3022	1258	1764
4.04727	4.99931	299	205	94	4.05851	4.12012	458	281	177	3.80685	3.48036	595	358	237	10.8348	8.72432	4699	2050	2649	5.60084	2.915	2598	1543	1055	6.32	2.52446	3022	1258	1764
4.05364	5.00869	299	205	94	4.06493	4.12663	458	281	177	3.81291	3.48545	595	358	237	10.8348	8.72432	4722	2059	2663	5.60966	2.92	2598	1543	1055	6.33	2.52845	3022	1258	1764
4.06	5.01807	299	205	94	4.07136	4.12663	458	281	177	3.81291	3.49055	595	358	237	10.8348	8.72432	4743	2066	2677	5.60966	2.925	2598	1543	1055	6.34	2.52845	3022	1258	1764
4.06636	5.02745	299	205	94	4.07136	4.13314	458	281	177	3.81897	3.49565	595	358	237	10.8348	8.72432	4775	2076	2699	5.61848	2.93	2598	1543	1055	6.34	2.53244	3022	1258	1764
4.07273	5.02745	299	205	94	4.07778	4.13964	458	281	177	3.82503	3.49565	595	358	237	10.8348	8.75676	4807	2091	2716	5.6273	2.935	2598	1543	1055	6.35	2.53643	3022	1258	1764
4.07273	5.03682	299	205	94	4.0842	4.14615	458	281	177	3.83109	3.50074	595	358	237	10.8956	8.75676	4839	2101	2738	5.63612	2.935	2598	1543	1055	6.36	2.54042	3023	1258	1765
4.07909	5.0462	299	205	94	4.09062	4.15266	458	281	177	3.83109	3.50584	595	358	237	10.8956	8.75676	4866	2113	2753	5.64494	2.94	2598	1543	1055	6.37	2.5444	3024	1258	1766
4.08545	5.0462	299	205	94	4.09062	4.15266	458	281	177	3.83715	3.51093	595	358	237	10.8956	8.75676	4895	2129	2766	5.64494	2.945	2598	1540	1058	6.37	2.5444	3026	1258	1768
4.09182	5.05558	299	205	94	4.09704	4.15917	458	281	177	3.84321	3.51603	595	358	237	10.8956	8.78919	4934	2145	2789	5.65376	2.95	2598	1537	1061	6.38	2.54839	3027	1258	1769
4.09182	5.06496	299	205	94	4.10346	4.16568	458	281	177	3.84928	3.51603	595	358	237	10.9565	8.78919	4958	2152	2806	5.66258	2.95	2598	1534	1064	6.39	2.55238	3028	1258	1770
4.09818	5.06496	299	205	94	4.10989	4.17219	458	281	177	3.84928	3.52112	595	358	237	10.9565	8.78919	4988	2167	2821	5.6714	2.955	2598	1533	1065	6.4	2.55637	3029	1258	1771
4.10455	5.07434	299	205	94	4.10989	4.1787	458	281	177	3.85534	3.52622	595	358	237	10.9565	8.82162	5016	2179	2837	5.6714	2.96	2598	1533	1065	6.4	2.56036	3030	1258	1772
4.11091	5.08372	300	206	94	4.11631	4.1787	458	281	177	3.8614	3.53132	595	358	237	10.9565	8.82162	5042	2189	2853	5.68022	2.965	2598	1533	1065	6.41	2.56036	3031	1258	1773
4.11091	5.08372	300	206	94	4.12273	4.18521	458	281	177	3.8614	3.53641	595	358	237	10.9565	8.82162	5073	2203	2870	5.68904	2.965	2598	1533	1065	6.42	2.56435	3032	1258	1774
4.11727	5.0931	300	206	94	4.12915	4.19172	458	281	177	3.86746	3.54151	595	358	237	11.0174	8.82162	5106	2212	2894	5.69787	2.97	2598	1533	1065	6.43	2.56833	3032	1259	1773
4.12364	5.0931	300	206	94	4.12915	4.19822	458	281	177	3.87353	3.54151	595	358	237	11.0174	8.85405	5144	2227	2917	5.69787	2.975	2600	1535	1065	6.43	2.57232	3032	1260	1772
4.13	5.10248	300	206	94	4.13557	4.20473	458	281	177	3.87959	3.5466	595	358	237	11.0174	8.85405	5179	2242	2937	5.70669	2.975	2604	1539	1065	6.44	2.57631	3032	1260	1772
4.13636	5.11186	300	206	94	4.142	4.21124	458	281	177	3.87959	3.5517	595	358	237	11.0174	8.85405	5211	2256	2955	5.71551	2.98	2608	1543	1065	6.45	2.5803	3032	1261	1771
4.13636	5.11186	300	206	94	4.14842	4.21124	458	281	177	3.88565	3.55679	595	358	237	11.0174	8.88649	5243	2265	2978	5.72433	2.985	2608	1543	1065	6.46	2.5803	3032	1261	1771
4.14273	5.12124	300	206	94	4.14842	4.21775	458	281	177	3.89172	3.56189	595	358	237	11.0783	8.88649	5274	2279	2995	5.72433	2.99	2608	1543	1065	6.46	2.58429	3032	1262	1770
4.14909	5.13062	300	206	94	4.15484	4.22426	458	281	177	3.89778	3.56699	595	358	237	11.0783	8.88649	5306	2289	3017	5.73315	2.99	2608	1543	1065	6.47	2.58827	3032	1262	1770
4.15545	5.13062	300	206	94	4.16126	4.23077	458	281	177	3.89778	3.57208	595	358	237	11.0783	8.88649	5343	2302	3041	5.74197	2.995	2608	1543	1065	6.48	2.59226	3032	1263	1769
4.15545	5.14	300	206	94	4.16768	4.23728	458	281	177	3.90384	3.57208	595	358	237	11.0783	8.91892	5380	2316	3064	5.75079	3	2608	1543	1065	6.49	2.59625	3032	1264	1768
4.16182	5.14938	300	206	94	4.16768	4.23728	458	281	177	3.90989	3.57718	595	358	237	11.0783	8.91892	5412	2324	3088	5.75079	3	2608	1543	1065	6.49	2.59625	3032	1264	1768
4.16818	5.15876	300	206	94	4.1741	4.24379	458	281	177	3.91595	3.58227	595	358	237	11.1391	8.91892	5444	2331	3113	5.75961	3.005	2608	1543	1065	6.5	2.60024	3032	1265	1767
4.17455	5.15876	300	206	94	4.18053	4.2503	458	281	177	3.91595	3.58737	595	358	237	11.1391	8.91892	5482	2346	3136	5.76843	3.01	2608	1543	1065	6.51	2.60423	3032	1265	1767
4.17455	5.16814	300	206	94	4.18695	4.2568	458	281	177	3.92202	3.59246	595	358	237	11.1391	8.95135	5522	2362	3160	5.77725	3.015	2608	1543	1065	6.52	2.60821	3032	1266	1766
4.18091	5.17752	300	206	94	4.18695	4.2568	458	281	177	3.92808	3.59756	595	358	237	11.1391	8.95135	5560	2377	3183	5.78607	3.015	2608	1543	1065	6.52	2.60821	3032	1267	1765
4.18727	5.17752	300	206	94	4.19337	4.26331	458	281	177	3.93414	3.60266	596	359	237	11.1391	8.95135	5592	2394	3198	5.78607	3.02	2608	1543	1065	6.53	2.6122	3032	1267	1765
4.19364	5.1869	300	206	94	4.19979	4.26982	458	281	177	3.93414	3.60266	596	358	238	11.2	8.98378	5624	2410	3214	5.79489	3.025	2608	1543	1065	6.54	2.61619	3032	1268	1764
4.2	5.19628	300	206	94	4.20621	4.27633	458	281	177	3.94021	3.60775	597	359	238	11.2	8.98378	5656	2420	3236	5.80371	3.025	2608	1543	1065	6.55	2.62018	3033	1268	1765
4.2	5.19628	300	206	94	4.20621	4.28284	458	281	177	3.94627	3.61285	597	359	238	11.2	8.98378	5687	2431	3256	5.81253	3.03	2608	1543	1065	6.55	2.62417	3034	1268	1766
4.20636	5.20566	300	206	94	4.21263	4.28284	458	281	177	3.95233	3.61794	598	360	238	11.2	8.98378	5717	2445	3272	5.81253	3.035	2608	1543	1065	6.56	2.62417	3035	1268	1767
4.21273	5.21504	300	206	94	4.21906	4.28935	458	281	177	3.95233	3.62304	598	359	239	11.2	9.01622	5742	2454	3288	5.82135	3.04	2608	1543	1065	6.57	2.62815	3036	1268	1768
4.21909	5.21504	300	206	94	4.22548	4.29586	458	281	177	3.95839	3.62813	599	360	239	11.2609	9.01622	5781	2470	3311	5.83017	3.04	2608	1543	1065	6.58	2.63214	3038	1268	1770
4.21909	5.22442	300	206	94	4.2319	4.30237	458	281	177	3.96446	3.63323	599	360	239	11.2609	9.01622	5809	2479	3330	5.83899	3.045	2608	1543	1065	6.59	2.63613	3039	1268	1771
4.22545	5.2338	300	206	94	4.2319	4.30237	458	281	177	3.97052	3.63833	600	361	239	11.2609	9.04865	5840	2491	3349	5.83899	3.05	2608	1543	1065	6.59	2.63613	3040	1268	1772
4.23182	5.24318	300	206	94	4.23832	4.30888	458	281	177	3.97052	3.63833	600	361	239	11.2609	9.04865	5877	2505	3372	5.84781	3.055	2608	1543	1065	6.6	2.64012	3041	1268	1773
4.23818	5.24318	300	206	94	4.24474	4.31538	458	281	177	3.97658	3.64342	600	360	240	11.2609	9.04865	5901	2513	3388	5.85663	3.055	2608	1543	1065	6.61	2.64411	3042	1268	1774
4.23818	5.25255	300	206	94	4.25116	4.32189	458	281	177	3.98264	3.64852	601	361	240	11.3217	9.04865	5932	2521	3411	5.86545	3.06	2609	1544	1065	6.62	2.6481	3042	1268	1774
4.24455	5.26193	300	206	94	4.25116	4.3284	458	281	177	3.98871	3.65361	602	362	240	11.3217	9.04865	5964	2535	3429	5.86545	3.065	2612	1547	1065	6.62	2.65208	3042	1268	1774
4.25091	5.26193	300	206	94	4.25759	4.3284	458	281	177	3.98871	3.65871	602	362	240	11.3217	9.08108	5999	2550	3449	5.87427	3.07	2616	1551	1065	6.63	2.65208	3042	1268	1774
4.25727	5.27131	300	206	94	4.26401	4.33491	458	281	177	3.99476	3.6638	602	362	240	11.3217	9.08108	6038	2567	3471	5.88309	3.07	2618	1553	1065	6.64	2.65607	3042	1268	1774
4.26364	5.28069	300	206	94	4.27043	4.34142	458	281	177	4.00082	3.6638	602	361	241	11.3826	9.08108	6069	2582	3487	5.89191	3.075	2618	1553	1065	6.65	2.66006	3042	1268	1774
4.26364	5.29007	300	206	94	4.27043	4.34793	458	281	177	4.00082	3.6689	603	362	241	11.3826	9.11351	6109	2599	3510	5.89191	3.08	2618	1553	1065	6.65	2.66405	3042	1268	1774
4.27	5.29007	300	206	94	4.27685	4.35444	458	281	177	4.00688	3.674	603	362	241	11.3826	9.11351	6154	2615	3539	5.90073	3.085	2618	1553	1065	6.66	2.66804	3042	1268	1774
4.27636	5.29945	300	206	94	4.28327	4.35444	458	281	177	4.01295	3.67909	603	362	241	11.3826	9.11351	6195	2627	3568	5.90955	3.085	2618	1553	1065	6.67	2.66804	3042	1268	1774
4.28273	5.30883	300	206	94	4.28969	4.36095	458	281	177	4.01901	3.68419	603	362	241	11.3826	9.14595	6231	2638	3593	5.91837	3.09	2618	1553	1065	6.68	2.67202	3042	1268	1774
4.28273	5.30883	300	206	94	4.28969	4.36746	458	281	177	4.01901	3.68928	603	361	242	11.4435	9.14595	6286	2661	3625	5.91837	3.095	2618	1553	1065	6.68	2.67601	3042	1268	1774
4.28909	5.31821	300	206	94	4.29612	4.37396	458	281	177	4.02507	3.68928	604	362	242	11.4435	9.14595	6335	2678	3657	5.92719	3.1	2618	1553	1065	6.69	2.68	3042	1268	1774
4.29545	5.32759	300	206	94	4.30254	4.38047	458	281	177	4.03113	3.69438	604	362	242	11.4435	9.17838	6382	2698	3684	5.93601	3.105	2618	1551	1067	6.7	2.68399	3042	1268	1774
4.30182	5.32759	300	206	94	4.30896	4.38047	458	281	177	4.0372	3.69947	604	362	242	11.4435	9.17838	6425	2718	3707	5.94483	3.105	2618	1548	1070	6.71	2.68399	3042	1268	1774
4.30182	5.33697	300	206	94	4.30896	4.38698	458	281	177	4.0372	3.70457	604	362	242	11.4435	9.17838	6458	2728	3730	5.95365	3.11	2618	1544	1074	6.71	2.68798	3042	1268	1774
4.30818	5.34635	300	206	94	4.31538	4.39349	458	281	177	4.04326	3.70967	604	362	242	11.5044	9.17838	6497	2750	3747	5.95365	3.115	2618	1543	1075	6.72	2.69196	3042	1268	1774
4.31455	5.34635	300	206	94	4.3218	4.4	458	281	177	4.04932	3.71476	605	362	243	11.5044	9.17838	6544	2768	3776	5.96247	3.12	2618	1543	1075	6.73	2.69595	3042	1268	1774
4.32091	5.35573	300	206	94	4.32822	4.40651	458	281	177	4.05538	3.71476	605	362	243	11.5044	9.17838	6587	2784	3803	5.97129	3.12	2618	1543	1075	6.74	2.69994	3042	1268	1774
4.32727	5.36511	300	206	94	4.32822	4.40651	458	281	177	4.05538	3.71986	605	362	243	11.5044	9.21081	6630	2803	3827	5.98011	3.125	2618	1543	1075	6.74	2.69994	3044	1269	1775
4.32727	5.36511	300	206	94	4.33465	4.41302	458	281	177	4.06145	3.72495	605	362	243	11.5044	9.21081	6676	2826	3850	5.98011	3.13	2618	1543	1075	6.75	2.70393	3045	1270	1775
4.33364	5.37449	300	206	94	4.34107	4.41953	458	281	177	4.06751	3.73005	605	362	243	11.5652	9.21081	6699	2832	3867	5.98893	3.13	2619	1544	1075	6.76	2.70792	3046	1271	1775
4.34	5.38387	300	206	94	4.34749	4.42604	458	281	177	4.06751	3.73005	605	362	243	11.5652	9.21081	6743	2854	3889	5.99775	3.135	2623	1548	1075	6.77	2.7119	3047	1271	1776
4.34636	5.38387	300	206	94	4.34749	4.43254	458	281	177	4.07357	3.73514	606	363	243	11.5652	9.21081	6786	2878	3908	6.00657	3.14	2627	1552	1075	6.77	2.71589	3048	1272	1776
4.34636	5.39325	300	206	94	4.35391	4.43254	458	281	177	4.07962	3.74024	606	363	243	11.5652	9.21081	6829	2900	3929	6.00657	3.145	2628	1553	1075	6.78	2.71589	3049	1273	1776
4.35273	5.40263	300	206	94	4.36033	4.43905	459	282	177	4.08569	3.74533	606	363	243	11.5652	9.21081	6878	2916	3962	6.01539	3.145	2628	1553	1075	6.79	2.71988	3051	1274	1777
4.35909	5.40263	300	206	94	4.36675	4.44556	459	282	177	4.08569	3.75043	606	363	243	11.6261	9.24324	6941	2939	4002	6.02421	3.15	2628	1553	1075	6.8	2.72387	3052	1275	1777
4.36545	5.41201	300	206	94	4.36675	4.45207	459	282	177	4.09175	3.75553	606	363	243	11.6261	9.24324	6992	2957	4035	6.03303	3.155	2628	1553	1075	6.8	2.72786	3053	1275	1778
4.36545	5.42139	300	206	94	4.37318	4.45858	459	282	177	4.09781	3.76062	606	363	243	11.6261	9.24324	7040	2973	4067	6.03303	3.16	2628	1553	1075	6.81	2.73185	3053	1275	1778
4.37182	5.42139	300	206	94	4.3796	4.45858	459	282	177	4.09781	3.76062	606	363	243	11.6261	9.27568	7087	2991	4096	6.04185	3.16	2628	1553	1075	6.82	2.73185	3054	1276	1778
4.37818	5.43077	300	206	94	4.38602	4.46509	459	282	177	4.10387	3.76572	606	363	243	11.6261	9.27568	7136	3015	4121	6.05067	3.165	2628	1553	1075	6.83	2.73583	3054	1276	1778
4.38455	5.44015	300	206	94	4.38602	4.4716	459	282	177	4.10994	3.77081	607	364	243	11.687	9.27568	7191	3030	4161	6.05949	3.17	2628	1553	1075	6.83	2.73982	3055	1277	1778
4.39091	5.44015	300	206	94	4.39244	4.47811	459	282	177	4.116	3.77591	607	364	243	11.687	9.27568	7260	3060	4200	6.05949	3.17	2628	1553	1075	6.84	2.74381	3055	1277	1778
4.39091	5.44953	300	206	94	4.39886	4.48462	459	282	177	4.116	3.781	607	364	243	11.687	9.27568	7319	3083	4236	6.06831	3.175	2628	1553	1075	6.85	2.7478	3056	1277	1779
4.39727	5.45891	300	206	94	4.40528	4.48462	459	282	177	4.12206	3.7861	607	364	243	11.687	9.27568	7371	3101	4270	6.07713	3.18	2628	1553	1075	6.86	2.7478	3057	1278	1779
4.40364	5.45891	300	206	94	4.40528	4.49112	459	282	177	4.12813	3.7912	607	364	243	11.687	9.30811	7433	3124	4309	6.08596	3.185	2628	1553	1075	6.86	2.75179	3057	1279	1778
4.41	5.46828	300	206	94	4.41171	4.49763	459	282	177	4.13419	3.7912	608	365	243	11.7478	9.30811	7482	3148	4334	6.09478	3.185	2628	1553	1075	6.87	2.75577	3058	1280	1778
4.41	5.47766	300	206	94	4.41813	4.50414	459	282	177	4.13419	3.79629	608	365	243	11.7478	9.30811	7536	3172	4364	6.09478	3.19	2628	1553	1075	6.88	2.75976	3058	1281	1777
4.41636	5.48704	300	206	94	4.42455	4.50414	459	282	177	4.14025	3.80139	608	365	243	11.7478	9.30811	7592	3196	4396	6.1036	3.195	2628	1553	1075	6.89	2.75976	3059	1282	1777
4.42273	5.48704	300	206	94	4.42455	4.51065	459	282	177	4.14631	3.80648	608	365	243	11.7478	9.30811	7646	3218	4428	6.11242	3.195	2628	1553	1075	6.89	2.76375	3060	1283	1777
4.42909	5.49642	300	206	94	4.43097	4.51716	459	282	177	4.15238	3.81158	609	366	243	11.7478	9.30811	7694	3235	4459	6.12124	3.2	2629	1554	1075	6.9	2.76774	3060	1284	1776
4.43545	5.5058	300	206	94	4.43739	4.52367	459	282	177	4.15238	3.81667	609	365	244	11.8087	9.34054	7741	3250	4491	6.12124	3.205	2633	1558	1075	6.91	2.77173	3061	1286	1775
4.43545	5.5058	300	206	94	4.44381	4.53018	459	282	177	4.15843	3.82177	609	365	244	11.8087	9.34054	7795	3272	4523	6.13006	3.21	2636	1561	1075	6.92	2.77571	3061	1287	1774
4.44182	5.51518	300	206	94	4.44381	4.53018	459	282	177	4.16449	3.82177	610	366	244	11.8087	9.37297	7847	3297	4550	6.13888	3.21	2638	1561	1077	6.92	2.77571	3062	1288	1774
4.44818	5.52456	300	206	94	4.45024	4.53669	459	282	177	4.17055	3.82687	610	366	244	11.8087	9.37297	7893	3318	4575	6.1477	3.215	2638	1557	1081	6.93	2.7797	3062	1288	1774
4.45455	5.52456	300	206	94	4.45666	4.5432	459	282	177	4.17055	3.83196	610	366	244	11.8087	9.40541	7933	3334	4599	6.1477	3.22	2638	1554	1084	6.94	2.78369	3063	1288	1775
4.45455	5.53394	302	208	94	4.46308	4.5497	459	282	177	4.17662	3.83706	610	366	244	11.8696	9.40541	7988	3365	4623	6.15652	3.225	2638	1553	1085	6.95	2.78768	3063	1288	1775
4.46091	5.54332	302	208	94	4.46308	4.5497	459	282	177	4.18268	3.84215	610	366	244	11.8696	9.40541	8044	3392	4652	6.16534	3.225	2638	1553	1085	6.95	2.78768	3064	1288	1776
4.46727	5.5527	302	208	94	4.4695	4.55621	459	282	177	4.18874	3.84725	611	367	244	11.8696	9.40541	8095	3411	4684	6.17416	3.23	2638	1553	1085	6.96	2.79167	3064	1288	1776
4.47364	5.5527	302	208	94	4.47592	4.56272	459	282	177	4.18874	3.84725	611	367	244	11.8696	9.40541	8143	3428	4715	6.17416	3.235	2638	1553	1085	6.97	2.79565	3064	1288	1776
4.47364	5.56208	302	208	94	4.48235	4.56923	459	282	177	4.1948	3.85234	612	367	245	11.8696	9.40541	8191	3453	4738	6.18298	3.24	2638	1553	1085	6.98	2.79964	3065	1288	1777
4.48	5.57146	302	208	94	4.48235	4.57574	459	282	177	4.20087	3.85744	612	367	245	11.9304	9.40541	8232	3470	4762	6.1918	3.245	2638	1553	1085	6.98	2.80363	3065	1288	1777
4.48636	5.57146	302	208	94	4.48877	4.57574	459	282	177	4.20693	3.86254	612	367	245	11.9304	9.40541	8272	3492	4780	6.20062	3.245	2638	1553	1085	6.99	2.80363	3066	1288	1778
4.49273	5.58084	302	208	94	4.49519	4.58225	459	282	177	4.20693	3.86763	612	367	245	11.9304	9.40541	8315	3515	4800	6.20062	3.25	2638	1553	1085	7	2.80762	3067	1288	1779
4.49909	5.59022	302	208	94	4.50161	4.58876	459	282	177	4.21299	3.87273	613	367	246	11.9304	9.40541	8361	3537	4824	6.20944	3.255	2638	1553	1085	7.01	2.81161	3067	1288	1779
4.49909	5.59022	302	208	94	4.50161	4.59527	459	282	177	4.21905	3.87273	613	367	246	11.9304	9.40541	8401	3553	4848	6.21826	3.26	2638	1553	1085	7.01	2.8156	3068	1288	1780
4.50545	5.5996	302	208	94	4.50803	4.60178	459	282	177	4.22512	3.87782	614	368	246	11.9913	9.40541	8441	3562	4879	6.22708	3.26	2639	1554	1085	7.02	2.81958	3069	1288	1781
4.51182	5.60898	302	208	94	4.51445	4.60828	459	282	177	4.22512	3.88292	614	367	247	11.9913	9.43784	8481	3581	4900	6.2359	3.265	2642	1557	1085	7.03	2.82357	3070	1288	1782
4.51818	5.60898	302	208	94	4.52088	4.60828	459	282	177	4.23118	3.88801	614	367	247	11.9913	9.43784	8520	3597	4923	6.2359	3.27	2645	1560	1085	7.04	2.82357	3071	1288	1783
4.51818	5.61836	302	208	94	4.52088	4.61479	459	282	177	4.23724	3.89311	614	367	247	11.9913	9.43784	8562	3609	4953	6.24472	3.275	2648	1563	1085	7.04	2.82756	3071	1288	1783
4.52455	5.62774	303	209	94	4.5273	4.6213	459	282	177	4.23724	3.89821	615	368	247	12.0522	9.43784	8610	3632	4978	6.25354	3.275	2648	1563	1085	7.05	2.83155	3072	1288	1784
4.53091	5.62774	303	209	94	4.53372	4.62781	459	282	177	4.24329	3.89821	615	367	248	12.0522	9.43784	8665	3656	5009	6.26236	3.28	2648	1563	1085	7.06	2.83554	3072	1288	1784
4.53727	5.63712	303	209	94	4.54014	4.63432	459	282	177	4.24936	3.9033	616	368	248	12.0522	9.47027	8715	3674	5041	6.26236	3.285	2648	1563	1085	7.07	2.83952	3072	1288	1784
4.53727	5.6465	303	209	94	4.54014	4.63432	459	282	177	4.25542	3.9084	616	368	248	12.0522	9.47027	8764	3695	5069	6.27118	3.29	2648	1563	1085	7.07	2.83952	3072	1288	1784
4.54364	5.6465	303	209	94	4.54656	4.64083	459	282	177	4.25542	3.91349	616	368	248	12.0522	9.47027	8811	3718	5093	6.28	3.29	2648	1563	1085	7.08	2.84351	3072	1288	1784
4.55	5.65588	303	209	94	4.55298	4.64734	459	282	177	4.26148	3.91859	616	368	248	12.113	9.5027	8858	3741	5117	6.28882	3.295	2648	1563	1085	7.09	2.8475	3072	1288	1784
4.55636	5.66526	303	209	94	4.55941	4.65385	459	282	177	4.26754	3.92368	617	369	248	12.113	9.5027	8914	3758	5156	6.28882	3.3	2648	1563	1085	7.1	2.85149	3072	1288	1784
4.56273	5.66526	303	209	94	4.55941	4.66036	459	282	177	4.27361	3.92878	617	368	249	12.113	9.5027	8975	3785	5190	6.29764	3.3	2648	1562	1086	7.1	2.85548	3072	1288	1784
4.56273	5.67464	303	209	94	4.56583	4.66036	459	282	177	4.27361	3.92878	617	368	249	12.113	9.5027	9029	3808	5221	6.30646	3.305	2648	1559	1089	7.11	2.85548	3072	1288	1784
4.56909	5.68401	303	209	94	4.57225	4.66686	459	282	177	4.27967	3.93388	617	368	249	12.113	9.5027	9070	3818	5252	6.31528	3.31	2648	1555	1093	7.12	2.85946	3073	1288	1785
4.57545	5.68401	303	209	94	4.57867	4.67337	459	282	177	4.28573	3.93897	617	368	249	12.1739	9.5027	9118	3841	5277	6.31528	3.315	2650	1555	1095	7.13	2.86345	3074	1289	1785
4.58182	5.69339	303	209	94	4.57867	4.67988	459	282	177	4.29179	3.94407	617	368	249	12.1739	9.5027	9166	3859	5307	6.3241	3.315	2654	1559	1095	7.13	2.86744	3075	1289	1786
4.58182	5.70277	303	209	94	4.58509	4.68639	459	282	177	4.29179	3.94916	618	369	249	12.1739	9.5027	9219	3885	5334	6.33292	3.32	2657	1562	1095	7.14	2.87143	3076	1289	1787
4.58818	5.71215	303	209	94	4.59151	4.68639	459	282	177	4.29786	3.95426	618	369	249	12.1739	9.5027	9274	3913	5361	6.34174	3.325	2658	1563	1095	7.15	2.87143	3078	1290	1788
4.59455	5.71215	303	209	94	4.59794	4.6929	459	282	177	4.30392	3.95935	618	368	250	12.1739	9.5027	9328	3936	5392	6.34174	3.325	2658	1563	1095	7.16	2.87542	3079	1290	1789
4.60091	5.72153	303	209	94	4.59794	4.69941	459	282	177	4.30998	3.96445	618	368	250	12.2348	9.5027	9368	3952	5416	6.35056	3.33	2658	1563	1095	7.16	2.8794	3080	1291	1789
4.60091	5.73091	303	209	94	4.60436	4.70592	459	282	177	4.30998	3.96445	618	368	250	12.2348	9.5027	9428	3981	5447	6.35938	3.335	2658	1563	1095	7.17	2.88339	3081	1291	1790
4.60727	5.73091	303	209	94	4.61078	4.70592	459	282	177	4.31605	3.96955	619	369	250	12.2348	9.53514	9483	4000	5483	6.3682	3.34	2658	1563	1095	7.18	2.88339	3082	1292	1790
4.61364	5.74029	303	209	94	4.6172	4.71243	459	282	177	4.32211	3.97464	619	369	250	12.2348	9.53514	9542	4019	5523	6.37702	3.34	2658	1563	1095	7.19	2.88738	3082	1292	1790
4.62	5.74967	303	209	94	4.6172	4.71893	459	282	177	4.32816	3.97974	619	369	250	12.2348	9.53514	9622	4058	5564	6.37702	3.345	2658	1563	1095	7.19	2.89137	3082	1293	1789
4.62636	5.74967	303	209	94	4.62362	4.72544	459	282	177	4.32816	3.98483	619	368	251	12.2957	9.53514	9699	4096	5603	6.38584	3.35	2658	1563	1095	7.2	2.89536	3082	1294	1788
4.62636	5.75905	303	209	94	4.63004	4.73195	459	282	177	4.33422	3.98993	620	369	251	12.2957	9.53514	9713	4083	5630	6.39466	3.35	2658	1563	1095	7.21	2.89935	3082	1295	1787
4.63273	5.76843	303	209	94	4.63647	4.73195	459	282	177	4.34028	3.99502	620	369	251	12.2957	9.53514	9761	4099	5662	6.39466	3.355	2658	1563	1095	7.22	2.89935	3082	1295	1787
4.63909	5.76843	303	209	94	4.63647	4.73846	459	282	177	4.34635	3.99502	620	369	251	12.2957	9.53514	9840	4140	5700	6.40348	3.36	2658	1563	1095	7.22	2.90333	3082	1296	1786
4.64545	5.77781	303	209	94	4.64289	4.74497	459	282	177	4.34635	4.00012	621	370	251	12.2957	9.53514	9920	4189	5731	6.4123	3.36	2658	1563	1095	7.23	2.90732	3082	1297	1785
4.64545	5.78719	303	209	94	4.64931	4.75148	459	282	177	4.35241	4.00522	621	370	251	12.3565	9.53514	10000	4245	5755	6.4123	3.365	2658	1563	1095	7.24	2.91131	3082	1298	1784
4.65182	5.79657	303	209	94	4.65573	4.75799	459	282	177	4.35847	4.01031	621	369	252	12.3565	9.56757	10079	4287	5792	6.42112	3.37	2659	1564	1095	7.25	2.9153	3082	1298	1784
4.65818	5.79657	303	209	94	4.65573	4.75799	459	282	177	4.36454	4.01541	621	369	252	12.3565	9.56757	10159	4327	5832	6.42994	3.375	2663	1568	1095	7.25	2.9153	3083	1298	1785
4.66455	5.80595	303	209	94	4.66215	4.7645	459	282	177	4.36454	4.0205	622	370	252	12.3565	9.56757	10213	4341	5872	6.43876	3.375	2666	1571	1095	7.26	2.91929	3083	1298	1785
4.66455	5.81533	303	209	94	4.66857	4.77101	459	282	177	4.3706	4.0205	622	370	252	12.3565	9.56757	10222	4311	5911	6.43876	3.38	2668	1573	1095	7.27	2.92327	3083	1298	1785
4.67091	5.81533	303	209	94	4.66857	4.77101	459	282	177	4.37666	4.0256	622	370	252	12.4174	9.56757	10298	4355	5943	6.44758	3.385	2668	1573	1095	7.27	2.92327	3084	1298	1786
4.67727	5.82471	303	209	94	4.675	4.77751	459	282	177	4.37666	4.03069	622	369	253	12.4174	9.56757	10378	4397	5981	6.4564	3.39	2668	1573	1095	7.28	2.92726	3084	1298	1786
4.68364	5.83409	303	209	94	4.68142	4.78402	459	282	177	4.38272	4.03579	623	370	253	12.4174	9.56757	10457	4441	6016	6.46522	3.39	2668	1570	1098	7.29	2.93125	3085	1298	1787
4.69	5.83409	303	209	94	4.68784	4.79053	459	282	177	4.38879	4.04089	623	370	253	12.4174	9.56757	10537	4484	6053	6.47404	3.395	2668	1566	1102	7.3	2.93524	3085	1298	1787
4.69	5.84347	303	209	94	4.68784	4.79704	459	282	177	4.39485	4.04598	623	370	253	12.4174	9.56757	10617	4517	6100	6.47404	3.4	2668	1563	1105	7.3	2.93923	3086	1298	1788
4.69636	5.85285	303	209	94	4.69426	4.79704	459	282	177	4.39485	4.04598	623	370	253	12.4783	9.56757	10696	4564	6132	6.48287	3.405	2668	1563	1105	7.31	2.93923	3087	1300	1787
4.70273	5.86223	303	209	94	4.70068	4.80355	459	282	177	4.40091	4.05108	623	370	253	12.4783	9.6	10776	4606	6170	6.49169	3.41	2668	1563	1105	7.32	2.94321	3089	1301	1788
4.70909	5.86223	303	209	94	4.7071	4.81006	459	282	177	4.40697	4.05617	623	370	253	12.4783	9.6	10856	4646	6210	6.50051	3.41	2668	1563	1105	7.33	2.9472	3090	1302	1788
4.70909	5.87161	303	209	94	4.7071	4.81657	459	282	177	4.41303	4.06127	623	370	253	12.4783	9.6	10935	4683	6252	6.50051	3.415	2668	1563	1105	7.33	2.95119	3091	1303	1788
4.71545	5.88099	303	209	94	4.71353	4.82308	459	282	177	4.41303	4.06636	623	370	253	12.4783	9.6	11007	4708	6299	6.50933	3.42	2668	1563	1105	7.34	2.95518	3093	1304	1789
4.72182	5.88099	303	209	94	4.71995	4.82308	459	282	177	4.41909	4.07146	623	370	253	12.5391	9.6	11013	4681	6332	6.51815	3.425	2668	1563	1105	7.35	2.95518	3094	1306	1788
4.72818	5.89036	303	209	94	4.72637	4.82959	459	282	177	4.42515	4.07656	624	371	253	12.5391	9.63243	11074	4692	6382	6.52697	3.425	2668	1563	1105	7.36	2.95917	3095	1307	1788
4.72818	5.89974	303	209	94	4.72637	4.83609	459	282	177	4.43121	4.07656	624	371	253	12.5391	9.63243	11154	4721	6433	6.52697	3.43	2668	1563	1105	7.36	2.96315	3097	1308	1789
4.73455	5.89974	303	209	94	4.73279	4.8426	459	282	177	4.43121	4.08165	624	371	253	12.5391	9.63243	11234	4755	6479	6.53579	3.435	2668	1563	1105	7.37	2.96714	3098	1308	1790
4.74091	5.90912	304	210	94	4.73921	4.84911	459	282	177	4.43728	4.08675	624	371	253	12.5391	9.6	11313	4794	6519	6.54461	3.44	2668	1563	1105	7.38	2.97113	3098	1308	1790
4.74727	5.9185	304	210	94	4.74563	4.85562	459	282	177	4.44334	4.09184	624	371	253	12.6	9.63243	11393	4834	6559	6.55343	3.44	2668	1563	1105	7.39	2.97512	3099	1308	1791
4.75364	5.9185	304	210	94	4.74563	4.85562	459	282	177	4.4494	4.09694	624	371	253	12.6	9.6	11473	4868	6605	6.55343	3.445	2668	1563	1105	7.39	2.97512	3099	1308	1791
4.75364	5.92788	304	210	94	4.75206	4.86213	459	282	177	4.4494	4.09694	624	371	253	12.6	9.6	11592	4935	6657	6.56225	3.45	2668	1563	1105	7.4	2.97911	3100	1308	1792
4.76	5.92788	304	210	94	4.75206	4.86213	459	282	177	4.45546	4.10203	624	371	253	12.6	9.6	11732	5021	6711	6.56225	3.45	2668	1563	1105	7.4	2.97911	3100	1308	1792
4.76	5.93726	304	210	94	4.75848	4.86864	459	282	177	4.45546	4.10713	624	371	253	12.6	9.6	11812	5054	6758	6.57107	3.455	2668	1563	1105	7.41	2.9831	3101	1308	1793
4.76636	5.93726	304	210	94	4.7649	4.87515	459	282	177	4.46153	4.11222	624	371	253	12.6609	9.6	11892	5086	6806	6.57989	3.455	2668	1563	1105	7.42	2.98708	3102	1308	1794
4.77273	5.94664	304	210	94	4.77132	4.88166	459	282	177	4.46759	4.11222	624	371	253	12.6609	9.6	11972	5118	6854	6.58871	3.46	2668	1563	1105	7.43	2.99107	3102	1308	1794
4.77909	5.95602	304	210	94	4.77132	4.88166	459	282	177	4.46759	4.11732	624	371	253	12.6609	9.56757	12051	5153	6898	6.58871	3.465	2668	1563	1105	7.43	2.99107	3102	1309	1793
4.77909	5.95602	304	210	94	4.77774	4.88817	459	282	177	4.47365	4.12242	625	372	253	12.6609	9.53514	12130	5192	6938	6.59753	3.465	2668	1563	1105	7.44	2.99506	3102	1310	1792
4.78545	5.9654	304	210	94	4.78416	4.89467	459	282	177	4.47972	4.12751	625	372	253	12.6609	9.53514	12211	5234	6977	6.60635	3.47	2668	1563	1105	7.45	2.99905	3102	1311	1791
4.79182	5.97478	304	210	94	4.79059	4.90118	459	282	177	4.48578	4.13261	625	371	254	12.7015	9.56757	12290	5272	7018	6.61517	3.475	2668	1563	1105	7.46	3.00304	3102	1312	1790
4.79818	5.98416	304	210	94	4.79059	4.90769	459	282	177	4.48578	4.1377	625	371	254	12.7015	9.56757	12426	5363	7063	6.61517	3.48	2668	1563	1105	7.46	3.00702	3102	1312	1790
4.79818	5.98416	304	210	94	4.79701	4.90769	459	282	177	4.49184	4.1428	625	371	254	12.7015	9.53514	12549	5439	7110	6.62399	3.48	2668	1563	1105	7.47	3.00702	3102	1313	1789
4.80455	5.99354	304	210	94	4.80343	4.9142	460	283	177	4.49789	4.1428	625	371	254	12.7015	9.53514	12629	5471	7158	6.63281	3.485	2668	1563	1105	7.48	3.01101	3102	1314	1788
4.81091	6.00292	304	210	94	4.80985	4.92071	460	283	177	4.50395	4.14789	626	372	254	12.7218	9.53514	12709	5503	7206	6.64163	3.49	2668	1563	1105	7.49	3.015	3102	1315	1787
4.81727	6.00292	305	211	94	4.80985	4.92722	460	283	177	4.50395	4.15299	626	372	254	12.7218	9.53514	12789	5535	7254	6.64163	3.495	2668	1563	1105	7.49	3.01899	3103	1315	1788
4.81727	6.0123	305	211	94	4.81627	4.93373	460	283	177	4.51002	4.15809	626	372	254	12.7218	9.53514	12868	5560	7308	6.65045	3.495	2668	1563	1105	7.5	3.02298	3104	1315	1789
4.82364	6.02168	305	211	94	4.8227	4.93373	461	284	177	4.51608	4.16318	626	372	254	12.7218	9.53514	12947	5591	7356	6.65927	3.5	2668	1563	1105	7.51	3.02298	3106	1316	1790
4.83	6.02168	305	211	94	4.82912	4.94024	461	284	177	4.52214	4.16828	626	372	254	12.7421	9.53514	13028	5633	7395	6.66809	3.505	2668	1563	1105	7.52	3.02696	3107	1316	1791
4.83636	6.03106	305	211	94	4.82912	4.94675	461	284	177	4.52214	4.17337	626	372	254	12.7421	9.5027	13107	5680	7427	6.66809	3.51	2668	1563	1105	7.52	3.03095	3108	1317	1791
4.84273	6.04044	305	211	94	4.83554	4.95325	461	284	177	4.52821	4.17337	626	372	254	12.7421	9.5027	13187	5713	7474	6.67691	3.51	2668	1563	1105	7.53	3.03494	3109	1317	1792
4.84273	6.04044	305	211	94	4.84196	4.95325	462	285	177	4.53427	4.17847	626	372	254	12.7421	9.53514	13266	5750	7516	6.68573	3.515	2668	1563	1105	7.54	3.03494	3110	1317	1793
4.84909	6.04982	305	211	94	4.84838	4.95976	462	285	177	4.54033	4.18356	626	372	254	12.7624	9.53514	13346	5791	7555	6.69455	3.52	2670	1565	1105	7.55	3.03893	3111	1318	1793
4.85545	6.0592	305	211	94	4.84838	4.96627	463	285	178	4.54033	4.18866	626	372	254	12.7624	9.53514	13426	5831	7595	6.70337	3.52	2674	1569	1105	7.55	3.04292	3113	1319	1794
4.86182	6.06858	305	211	94	4.8548	4.97278	463	285	178	4.54639	4.19376	626	372	254	12.7624	9.5027	13506	5870	7636	6.70337	3.525	2677	1572	1105	7.56	3.0469	3114	1320	1794
4.86182	6.06858	305	211	94	4.86123	4.97929	463	285	178	4.55246	4.19885	626	372	254	12.7624	9.5027	13585	5910	7675	6.71219	3.53	2678	1573	1105	7.57	3.05089	3115	1321	1794
4.86818	6.07796	305	211	94	4.86765	4.97929	463	285	178	4.55852	4.19885	626	372	254	12.7827	9.5027	13665	5955	7710	6.72101	3.535	2678	1573	1105	7.58	3.05089	3116	1322	1794
4.87455	6.08734	305	211	94	4.86765	4.9858	463	285	178	4.55852	4.20395	626	372	254	12.7827	9.5027	13745	6003	7742	6.72983	3.54	2678	1573	1105	7.58	3.05488	3117	1323	1794
4.88091	6.08734	305	211	94	4.87407	4.99231	463	285	178	4.56458	4.20904	626	372	254	12.7827	9.47027	13824	6049	7775	6.72983	3.54	2678	1573	1105	7.59	3.05887	3119	1325	1794
4.88091	6.09672	305	211	94	4.88049	4.99882	463	285	178	4.57064	4.21414	626	372	254	12.7827	9.47027	13904	6089	7815	6.73865	3.545	2678	1573	1105	7.6	3.06286	3120	1326	1794
4.88727	6.10609	305	211	94	4.88691	5.00533	463	285	178	4.57671	4.21923	626	372	254	12.803	9.47027	13984	6130	7854	6.74747	3.55	2678	1573	1105	7.61	3.06685	3121	1327	1794
4.89364	6.10609	305	211	94	4.88691	5.00533	463	285	178	4.57671	4.22433	626	372	254	12.803	9.47027	14063	6173	7890	6.75629	3.555	2678	1573	1105	7.61	3.06685	3122	1328	1794
4.9	6.11547	305	211	94	4.89333	5.01183	463	285	178	4.58276	4.22943	626	372	254	12.803	9.43784	14143	6223	7920	6.75629	3.555	2678	1573	1105	7.62	3.07083	3122	1328	1794
4.90636	6.12485	305	211	94	4.89976	5.01834	463	285	178	4.58882	4.22943	626	372	254	12.803	9.43784	14222	6270	7952	6.76511	3.56	2678	1573	1105	7.63	3.07482	3123	1328	1795
4.90636	6.13423	305	211	94	4.90618	5.02485	463	285	178	4.59488	4.23452	626	372	254	12.8232	9.43784	14301	6317	7984	6.77393	3.565	2678	1573	1105	7.64	3.07881	3123	1328	1795
4.91273	6.13423	305	211	94	4.90618	5.03136	463	285	178	4.59488	4.23962	626	371	255	12.8232	9.40541	14313	6297	8016	6.78275	3.57	2678	1573	1105	7.64	3.0828	3124	1328	1796
4.91909	6.14361	305	211	94	4.9126	5.03136	463	285	178	4.60095	4.24471	627	372	255	12.8232	9.40541	14362	6314	8048	6.78275	3.57	2678	1573	1105	7.65	3.0828	3124	1328	1796
4.92545	6.15299	305	211	94	4.91902	5.03787	463	285	178	4.60701	4.24981	627	372	255	12.8232	9.37297	14441	6358	8083	6.79157	3.575	2678	1573	1105	7.66	3.08679	3124	1328	1796
4.92545	6.15299	305	211	94	4.92544	5.04438	463	285	178	4.60701	4.2549	627	372	255	12.8435	9.37297	14520	6398	8122	6.80039	3.58	2678	1573	1105	7.67	3.09077	3125	1328	1797
4.93182	6.16237	305	211	94	4.92544	5.05089	463	285	178	4.61307	4.2549	627	372	255	12.8435	9.37297	14601	6447	8154	6.80921	3.585	2678	1573	1105	7.67	3.09476	3125	1328	1797
4.93818	6.17175	305	211	94	4.93186	5.0574	463	285	178	4.61913	4.26	627	371	256	12.8435	9.37297	14680	6508	8172	6.80921	3.585	2678	1573	1105	7.68	3.09875	3126	1328	1798
4.94455	6.17175	306	212	94	4.93829	5.06391	463	285	178	4.6252	4.2651	628	372	256	12.8435	9.37297	14713	6515	8198	6.81803	3.59	2678	1573	1105	7.69	3.10274	3127	1329	1798
4.94455	6.18113	306	212	94	4.94471	5.06391	463	285	178	4.6252	4.27019	628	372	256	12.8638	9.37297	14740	6513	8227	6.82685	3.595	2678	1573	1105	7.7	3.10274	3127	1330	1797
4.95091	6.19051	306	212	94	4.94471	5.07041	463	285	178	4.63126	4.27529	628	372	256	12.8638	9.37297	14819	6567	8252	6.83567	3.6	2678	1573	1105	7.7	3.10673	3128	1330	1798
4.95727	6.19051	306	212	94	4.95113	5.07692	463	285	178	4.63732	4.28038	628	371	257	12.8638	9.37297	14899	6616	8283	6.84449	3.6	2678	1573	1105	7.71	3.11071	3129	1331	1798
4.96364	6.19989	306	212	94	4.95755	5.08343	463	285	178	4.64338	4.28548	628	371	257	12.8638	9.34054	14979	6664	8315	6.84449	3.605	2678	1573	1105	7.72	3.1147	3130	1331	1799
4.97	6.20927	306	212	94	4.96397	5.08994	463	285	178	4.64338	4.28548	629	372	257	12.8841	9.30811	15013	6675	8338	6.85331	3.61	2678	1572	1106	7.73	3.11869	3131	1332	1799
4.97	6.20927	306	212	94	4.96397	5.08994	463	285	178	4.64945	4.29057	629	372	257	12.8841	9.30811	15038	6681	8357	6.86213	3.615	2678	1569	1109	7.73	3.11869	3131	1333	1798
4.97636	6.21865	306	212	94	4.97039	5.09645	463	285	178	4.65551	4.29567	629	372	257	12.8841	9.27568	15118	6737	8381	6.87096	3.615	2678	1565	1113	7.74	3.12268	3132	1333	1799
4.98273	6.22803	306	212	94	4.97682	5.10296	463	285	178	4.66157	4.30077	629	372	257	12.8841	9.24324	15197	6793	8404	6.87096	3.62	2678	1563	1115	7.75	3.12667	3132	1334	1798
4.98909	6.22803	306	212	94	4.98324	5.10947	463	285	178	4.66157	4.30586	629	372	257	12.9044	9.24324	15213	6785	8428	6.87978	3.625	2678	1563	1115	7.76	3.13065	3132	1334	1798
4.98909	6.23741	306	212	94	4.98324	5.11598	463	285	178	4.66762	4.31096	629	372	257	12.9044	9.21081	15257	6800	8457	6.8886	3.625	2678	1563	1115	7.76	3.13464	3132	1335	1797
4.99545	6.24679	306	212	94	4.98966	5.11598	463	285	178	4.67369	4.31605	629	372	257	12.9044	9.21081	15336	6850	8486	6.89742	3.63	2681	1566	1115	7.77	3.13464	3132	1336	1796
5.00182	6.24679	306	212	94	4.99608	5.12249	463	285	178	4.67975	4.32115	629	372	257	12.9044	9.17838	15416	6905	8511	6.89742	3.635	2684	1569	1115	7.78	3.13863	3132	1336	1796
5.00818	6.25617	306	212	94	5.0025	5.12899	463	285	178	4.67975	4.32115	629	372	257	12.9247	9.14595	15496	6953	8543	6.90624	3.64	2687	1571	1116	7.79	3.14262	3132	1337	1795
5.00818	6.26555	306	212	94	5.0025	5.1355	463	285	178	4.68581	4.32624	630	372	258	12.9247	9.14595	15575	7001	8574	6.91506	3.64	2688	1569	1119	7.79	3.14661	3132	1337	1795
5.01455	6.27493	306	212	94	5.00892	5.1355	463	285	178	4.69187	4.33134	630	372	258	12.9247	9.11351	15613	7012	8601	6.92388	3.645	2688	1565	1123	7.8	3.14661	3132	1338	1794
5.02091	6.27493	307	213	94	5.01535	5.14201	463	285	178	4.69794	4.33644	630	372	258	12.9247	9.08108	15635	7012	8623	6.92388	3.65	2690	1565	1125	7.81	3.1506	3132	1338	1794
5.02727	6.28431	308	214	94	5.02177	5.14852	463	285	178	4.69794	4.34153	630	372	258	12.945	9.04865	15714	7074	8640	6.9327	3.655	2693	1568	1125	7.82	3.15458	3133	1338	1795
5.03364	6.29369	308	214	94	5.02177	5.15503	463	285	178	4.704	4.34663	630	372	258	12.945	9.04865	15794	7131	8663	6.94152	3.655	2696	1571	1125	7.82	3.15857	3133	1338	1795
5.03364	6.29369	308	214	94	5.02819	5.16154	463	285	178	4.71006	4.35172	630	372	258	12.945	9.01622	15813	7126	8687	6.95034	3.66	2698	1573	1125	7.83	3.16256	3133	1338	1795
5.04	6.30307	309	215	94	5.03461	5.16154	463	285	178	4.71613	4.35172	630	372	258	12.945	8.98378	15854	7139	8715	6.95034	3.665	2698	1573	1125	7.84	3.16256	3134	1338	1796
5.04636	6.31245	309	215	94	5.04103	5.16805	463	285	178	4.71613	4.35682	630	372	258	12.9653	8.95135	15933	7188	8745	6.95916	3.67	2698	1573	1125	7.85	3.16655	3134	1338	1796
5.05273	6.31245	309	215	94	5.04103	5.17456	463	285	178	4.72219	4.36191	630	372	258	12.9653	8.91892	16006	7238	8768	6.96798	3.67	2698	1573	1125	7.85	3.17054	3135	1338	1797
5.05273	6.32182	309	215	94	5.04745	5.18107	463	285	178	4.72825	4.36701	630	372	258	12.9653	8.85405	16013	7228	8785	6.9768	3.675	2698	1573	1125	7.86	3.17452	3135	1338	1797
5.05909	6.3312	309	215	94	5.05388	5.18757	463	285	178	4.73431	4.37211	630	372	258	12.9653	8.82162	16072	7259	8813	6.98562	3.68	2699	1574	1125	7.87	3.17851	3136	1338	1798
5.06545	6.34058	309	215	94	5.0603	5.18757	463	285	178	4.73431	4.3772	630	372	258	12.9856	8.82162	16152	7311	8841	6.98562	3.68	2702	1577	1125	7.88	3.17851	3136	1340	1796
5.07182	6.34058	309	215	94	5.0603	5.19408	463	285	178	4.74038	4.3772	630	372	258	12.9856	8.78919	16213	7351	8862	6.99444	3.685	2706	1581	1125	7.88	3.1825	3137	1341	1796
5.07182	6.34996	309	215	94	5.06672	5.20059	463	285	178	4.74643	4.3823	630	372	258	12.9856	8.72432	16216	7337	8879	7.00326	3.69	2708	1583	1125	7.89	3.18649	3138	1342	1796
5.07818	6.35934	309	215	94	5.07314	5.2071	463	285	178	4.74643	4.38739	630	371	259	12.9856	8.69189	16291	7389	8902	7.01208	3.695	2708	1583	1125	7.9	3.19048	3139	1343	1796
5.08455	6.35934	309	215	94	5.07956	5.21361	463	285	178	4.75249	4.39249	630	371	259	13.0059	8.69189	16313	7387	8926	7.01208	3.7	2708	1583	1125	7.91	3.19446	3140	1344	1796
5.09091	6.36872	309	215	94	5.07956	5.21361	463	285	178	4.75855	4.39758	631	372	259	13.0059	8.65946	16350	7404	8946	7.0209	3.7	2708	1580	1128	7.91	3.19446	3140	1346	1794
5.09727	6.3781	309	215	94	5.08598	5.22012	463	285	178	4.76462	4.40268	631	372	259	13.0059	8.62703	16430	7466	8964	7.02972	3.705	2708	1576	1132	7.92	3.19845	3141	1347	1794
5.09727	6.3781	309	215	94	5.09241	5.22663	463	285	178	4.76462	4.40268	631	372	259	13.0059	8.59459	16505	7518	8987	7.03854	3.71	2708	1573	1135	7.93	3.20244	3142	1348	1794
5.10364	6.38748	309	215	94	5.09883	5.23314	463	285	178	4.77068	4.40778	631	372	259	13.0261	8.56216	16513	7509	9004	7.03854	3.715	2708	1573	1135	7.94	3.20643	3143	1348	1795
5.11	6.39686	309	215	94	5.09883	5.23964	463	285	178	4.77674	4.41287	631	372	259	13.0261	8.52973	16569	7549	9020	7.04736	3.715	2708	1573	1135	7.94	3.21042	3144	1348	1796
5.11636	6.39686	309	215	94	5.10525	5.23964	463	285	178	4.7828	4.41797	631	372	259	13.0261	8.4973	16613	7573	9040	7.05618	3.72	2709	1574	1135	7.95	3.21042	3145	1348	1797
5.11636	6.40624	309	215	94	5.11167	5.24615	463	285	178	4.7828	4.42306	631	372	259	13.0261	8.43243	16629	7565	9064	7.05618	3.725	2713	1578	1135	7.96	3.2144	3147	1348	1799
5.12273	6.41562	309	215	94	5.11809	5.25266	463	285	178	4.78887	4.42816	631	372	259	13.0464	8.4	16712	7623	9089	7.065	3.725	2717	1582	1135	7.97	3.21839	3148	1348	1800
5.12909	6.425	309	215	94	5.11809	5.25917	463	285	178	4.79493	4.43325	631	372	259	13.0464	8.36757	16793	7672	9121	7.07382	3.73	2718	1583	1135	7.97	3.22238	3149	1348	1801
5.13545	6.425	309	215	94	5.12451	5.26568	463	285	178	4.80099	4.43325	631	372	259	13.0464	8.33514	16813	7660	9153	7.08264	3.735	2718	1583	1135	7.98	3.22637	3150	1348	1802
5.13545	6.43438	310	216	94	5.13094	5.26568	463	285	178	4.80099	4.43835	631	372	259	13.0464	8.3027	16852	7663	9189	7.08264	3.74	2718	1583	1135	7.99	3.22637	3151	1348	1803
5.14182	6.44376	310	216	94	5.13736	5.27219	463	285	178	4.80705	4.44344	632	373	259	13.0667	8.23784	16934	7709	9225	7.09146	3.74	2718	1583	1135	8	3.23036	3152	1348	1804
5.14818	6.44376	310	216	94	5.13736	5.2787	463	285	178	4.81312	4.44854	632	373	259	13.0667	8.20541	17014	7765	9249	7.10028	3.745	2718	1583	1135	8	3.23435	3152	1348	1804
5.15455	6.45314	310	216	94	5.14378	5.28521	463	285	178	4.81918	4.45364	632	373	259	13.0667	8.17297	17094	7829	9265	7.1091	3.75	2718	1583	1135	8.01	3.23833	3152	1348	1804
5.16091	6.46252	310	216	94	5.1502	5.29172	463	285	178	4.81918	4.45873	632	372	260	13.0667	8.14054	17113	7844	9269	7.1091	3.755	2718	1583	1135	8.02	3.24232	3152	1348	1804
5.16091	6.46252	310	216	94	5.15662	5.29172	463	285	178	4.82524	4.46383	632	372	260	13.087	8.10811	17153	7844	9309	7.11792	3.755	2718	1583	1135	8.03	3.24232	3152	1348	1804
5.16727	6.4719	310	216	94	5.16305	5.29822	463	285	178	4.83129	4.46383	632	372	260	13.087	8.04324	17213	7844	9369	7.12674	3.76	2718	1583	1135	8.04	3.24631	3152	1348	1804
5.17364	6.48128	310	216	94	5.16305	5.30473	463	285	178	4.83736	4.46892	632	372	260	13.087	8.01081	17220	7851	9369	7.13556	3.765	2718	1583	1135	8.04	3.2503	3152	1348	1804
5.18	6.48128	310	216	94	5.16947	5.31124	463	285	178	4.83736	4.47402	633	373	260	13.087	7.94595	17293	7924	9369	7.13556	3.765	2718	1583	1135	8.05	3.25429	3152	1348	1804
5.18	6.49066	310	216	94	5.17589	5.31775	463	285	178	4.84342	4.47911	633	373	260	13.1073	7.91351	17372	8003	9369	7.14438	3.77	2718	1583	1135	8.06	3.25827	3152	1348	1804
5.18636	6.50004	310	216	94	5.18231	5.31775	464	286	178	4.84948	4.48421	633	373	260	13.1073	7.84865	17413	8004	9409	7.1532	3.775	2718	1583	1135	8.07	3.25827	3152	1348	1804
5.19273	6.50004	310	216	94	5.18231	5.32426	465	287	178	4.85554	4.48931	633	373	260	13.1073	7.81622	17432	7963	9469	7.16202	3.78	2718	1583	1135	8.07	3.26226	3152	1348	1804
5.19909	6.50942	310	216	94	5.18873	5.33077	465	287	178	4.85554	4.4944	633	373	260	13.1073	7.75135	17511	8042	9469	7.17084	3.78	2718	1583	1135	8.08	3.26625	3152	1348	1804
5.19909	6.5188	310	216	94	5.19515	5.33728	465	287	178	4.86161	4.4995	633	373	260	13.1276	7.68649	17592	8123	9469	7.17084	3.785	2718	1583	1135	8.09	3.27024	3152	1348	1804
5.20545	6.5188	310	216	94	5.20158	5.34379	465	287	178	4.86767	4.4995	633	373	260	13.1276	7.65405	17613	8085	9528	7.17966	3.79	2718	1583	1135	8.1	3.27423	3152	1348	1804
5.21182	6.52818	310	216	94	5.20158	5.34379	465	287	178	4.87373	4.50459	633	373	260	13.1276	7.62162	17652	8083	9569	7.18848	3.795	2718	1583	1135	8.1	3.27423	3152	1348	1804
5.21818	6.53755	311	217	94	5.208	5.3503	465	287	178	4.87373	4.50969	633	373	260	13.1276	7.55676	17713	8144	9569	7.1973	3.795	2718	1583	1135	8.11	3.27821	3152	1348	1804
5.22455	6.54693	311	217	94	5.21442	5.3568	465	287	178	4.87979	4.51478	633	373	260	13.1479	7.49189	17719	8150	9569	7.1973	3.8	2718	1583	1135	8.12	3.2822	3152	1348	1804
5.22455	6.54693	311	217	94	5.22084	5.36331	465	287	178	4.88586	4.51988	633	373	260	13.1479	7.45946	17790	8221	9569	7.20612	3.805	2718	1583	1135	8.13	3.28619	3152	1348	1804
5.23091	6.55631	311	217	94	5.22084	5.36982	465	287	178	4.89192	4.52498	634	373	261	13.1479	7.39459	17813	8187	9626	7.21494	3.81	2718	1583	1135	8.13	3.29018	3152	1348	1804
5.23727	6.56569	312	218	94	5.22726	5.36982	465	287	178	4.89192	4.52498	634	373	261	13.1479	7.36216	17850	8181	9669	7.22376	3.81	2718	1583	1135	8.14	3.29018	3152	1348	1804
5.24364	6.56569	312	218	94	5.23368	5.37633	465	287	178	4.89798	4.53007	634	373	261	13.1682	7.32973	17930	8261	9669	7.22376	3.815	2718	1583	1135	8.15	3.29417	3152	1348	1804
5.24364	6.57507	312	218	94	5.24011	5.38284	465	287	178	4.90405	4.53517	634	373	261	13.1682	7.26486	18009	8340	9669	7.23258	3.82	2718	1582	1136	8.16	3.29815	3152	1348	1804
5.25	6.58445	312	218	94	5.24011	5.38935	465	287	178	4.90405	4.54026	634	373	261	13.1682	7.2	18013	8344	9669	7.2414	3.82	2718	1578	1140	8.16	3.30214	3152	1348	1804
5.25636	6.58445	312	218	94	5.24653	5.39586	466	288	178	4.91011	4.54536	634	373	261	13.1682	7.13514	18069	8344	9725	7.25022	3.825	2718	1575	1143	8.17	3.30613	3152	1348	1804
5.26273	6.59383	312	218	94	5.25295	5.39586	467	288	179	4.91616	4.55045	634	373	261	13.1885	7.1027	18113	8344	9769	7.25022	3.83	2718	1573	1145	8.18	3.30613	3152	1348	1804
5.26909	6.60321	312	218	94	5.25937	5.40237	467	288	179	4.92222	4.55555	634	373	261	13.1885	7.03784	18130	8361	9769	7.25904	3.835	2718	1573	1145	8.19	3.31012	3152	1348	1804
5.26909	6.60321	312	218	94	5.25937	5.40888	468	289	179	4.92222	4.55555	634	373	261	13.1885	7.00541	18204	8435	9769	7.26787	3.835	2718	1573	1145	8.19	3.31411	3152	1349	1803
5.27545	6.61259	312	218	94	5.26579	5.41538	468	289	179	4.92828	4.56065	635	373	262	13.2088	6.97297	18213	8444	9769	7.27669	3.84	2718	1573	1145	8.2	3.3181	3152	1350	1802
5.28182	6.62197	312	218	94	5.27221	5.42189	468	289	179	4.93435	4.56574	635	373	262	13.2088	6.90811	18213	8444	9769	7.27669	3.845	2718	1573	1145	8.21	3.32208	3152	1350	1802
5.28818	6.63135	312	218	94	5.27864	5.42189	468	289	179	4.94041	4.57084	635	373	262	13.2088	6.84324	18248	8479	9769	7.28551	3.85	2718	1573	1145	8.22	3.32208	3152	1351	1801
5.28818	6.63135	313	219	94	5.27864	5.4284	468	289	179	4.94041	4.57593	636	374	262	13.2291	6.77838	18313	8530	9783	7.29433	3.855	2718	1573	1145	8.22	3.32607	3152	1352	1800
5.29455	6.64073	314	220	94	5.28506	5.43491	468	289	179	4.94647	4.58103	636	374	262	13.2291	6.71351	18314	8453	9861	7.30315	3.855	2718	1573	1145	8.23	3.33006	3152	1353	1799
5.30091	6.65011	314	220	94	5.29148	5.44142	468	289	179	4.95254	4.58103	636	373	263	13.2291	6.64865	18387	8518	9869	7.31197	3.86	2720	1575	1145	8.24	3.33405	3152	1354	1798
5.30727	6.65011	314	220	94	5.2979	5.44793	468	289	179	4.9586	4.58612	637	374	263	13.2493	6.58378	18466	8597	9869	7.31197	3.865	2723	1578	1145	8.25	3.33804	3152	1354	1798
5.30727	6.65949	314	220	94	5.2979	5.44793	468	289	179	4.9586	4.59122	637	374	263	13.2493	6.55135	18513	8644	9869	7.32079	3.87	2726	1581	1145	8.25	3.33804	3152	1355	1797
5.31364	6.66887	314	220	94	5.30432	5.45444	468	289	179	4.96466	4.59632	637	374	263	13.2493	6.51892	18527	8644	9883	7.32961	3.87	2728	1583	1145	8.26	3.34202	3152	1355	1797
5.32	6.66887	314	220	94	5.31074	5.46095	468	289	179	4.97072	4.60141	638	375	263	13.2696	6.45405	18603	8644	9959	7.33843	3.875	2728	1583	1145	8.27	3.34601	3152	1356	1796
5.32636	6.67825	314	220	94	5.31717	5.46746	468	289	179	4.97679	4.60651	638	374	264	13.2696	6.38919	18613	8644	9969	7.33843	3.88	2728	1583	1145	8.28	3.35	3152	1356	1796
5.33273	6.68763	314	220	94	5.31717	5.47396	468	289	179	4.97679	4.6116	638	374	264	13.2696	6.35676	18665	8696	9969	7.34725	3.885	2728	1579	1149	8.28	3.35399	3152	1357	1795
5.33273	6.69701	314	220	94	5.32359	5.47396	468	289	179	4.98285	4.6116	639	375	264	13.2899	6.29189	18713	8744	9969	7.35607	3.885	2728	1575	1153	8.29	3.35399	3152	1357	1795
5.33909	6.69701	314	220	94	5.33001	5.48047	468	289	179	4.98891	4.6167	639	375	264	13.2899	6.25946	18725	8744	9981	7.36489	3.89	2730	1575	1155	8.3	3.35798	3152	1357	1795
5.34545	6.70639	314	220	94	5.33643	5.48698	468	289	179	4.99497	4.62179	640	376	264	13.2899	6.19459	18803	8744	10059	7.36489	3.895	2733	1578	1155	8.31	3.36196	3152	1358	1794
5.35182	6.71577	314	220	94	5.33643	5.49349	468	289	179	4.99497	4.62689	640	375	265	13.3102	6.12973	18813	8744	10069	7.37371	3.9	2736	1581	1155	8.31	3.36595	3152	1358	1794
5.35182	6.71577	314	220	94	5.34285	5.5	468	289	179	5.00103	4.63199	640	375	265	13.3102	6.0973	18813	8744	10069	7.38253	3.9	2738	1583	1155	8.32	3.36994	3153	1358	1795
5.35818	6.72515	314	220	94	5.34927	5.5	468	289	179	5.00709	4.63708	641	376	265	13.3102	6.06486	18844	8775	10069	7.39135	3.905	2738	1583	1155	8.33	3.36994	3155	1358	1797
5.36455	6.73453	314	220	94	5.3557	5.50651	468	289	179	5.01315	4.64218	641	375	266	13.3305	6	18910	8841	10069	7.39135	3.91	2738	1583	1155	8.34	3.37393	3156	1358	1798
5.37091	6.73453	314	220	94	5.3557	5.51302	468	289	179	5.01315	4.64218	641	375	266	13.3305	5.93514	18914	8845	10069	7.40017	3.915	2738	1583	1155	8.34	3.37792	3157	1358	1799
5.37091	6.74391	314	220	94	5.36212	5.51953	468	289	179	5.01921	4.64727	642	376	266	13.3305	5.87027	18982	8913	10069	7.40899	3.915	2738	1583	1155	8.35	3.3819	3158	1358	1800
5.37727	6.75328	314	220	94	5.36854	5.52604	468	289	179	5.02528	4.65237	642	376	266	13.3508	5.80541	19013	8895	10118	7.41781	3.92	2738	1583	1155	8.36	3.38589	3159	1358	1801
5.38364	6.75328	314	220	94	5.37496	5.52604	468	289	179	5.03134	4.65746	643	376	267	13.3508	5.70811	19013	8844	10169	7.41781	3.925	2738	1583	1155	8.37	3.38589	3161	1358	1803
5.39	6.76266	314	220	94	5.37496	5.53254	468	289	179	5.03134	4.66256	643	376	267	13.3508	5.61081	19021	8852	10169	7.42663	3.93	2738	1583	1155	8.37	3.38988	3162	1358	1804
5.39636	6.77204	314	220	94	5.38138	5.53905	468	289	179	5.0374	4.66766	643	376	267	13.3711	5.57838	19100	8931	10169	7.43545	3.93	2738	1583	1155	8.38	3.39387	3162	1358	1804
5.39636	6.77204	314	220	94	5.3878	5.54556	468	289	179	5.04346	4.67275	644	377	267	13.3711	5.51351	19113	8944	10169	7.44427	3.935	2738	1583	1155	8.39	3.39786	3163	1359	1804
5.40273	6.78142	314	220	94	5.39423	5.55207	468	289	179	5.04346	4.67785	644	376	268	13.3711	5.44865	19161	8992	10169	7.44427	3.94	2738	1583	1155	8.4	3.40185	3163	1359	1804
5.40909	6.7908	315	221	94	5.39423	5.55207	468	289	179	5.04953	4.67785	645	377	268	13.3914	5.35135	19213	9044	10169	7.45309	3.94	2738	1583	1155	8.4	3.40185	3164	1360	1804
5.41545	6.80018	315	221	94	5.40065	5.55858	468	289	179	5.05559	4.68294	645	377	268	13.3914	5.28649	19224	9044	10180	7.46191	3.945	2738	1583	1155	8.41	3.40583	3164	1360	1804
5.41545	6.80018	315	221	94	5.40707	5.56509	468	289	179	5.06165	4.68804	646	378	268	13.3914	5.22162	19301	9044	10257	7.47073	3.95	2738	1583	1155	8.42	3.40982	3164	1360	1804
5.42182	6.80956	315	221	94	5.41349	5.5716	468	289	179	5.06165	4.69313	646	378	268	13.4117	5.18919	19313	9044	10269	7.47955	3.955	2738	1583	1155	8.43	3.41381	3165	1361	1804
5.42818	6.81894	315	221	94	5.41349	5.57811	468	289	179	5.06772	4.69823	647	378	269	13.4117	5.12432	19362	9093	10269	7.47955	3.955	2738	1583	1155	8.43	3.4178	3165	1361	1804
5.43455	6.81894	315	221	94	5.41991	5.57811	468	289	179	5.07378	4.70333	647	378	269	13.4117	5.05946	19413	9144	10269	7.48837	3.96	2738	1583	1155	8.44	3.4178	3166	1362	1804
5.43455	6.82832	315	221	94	5.42633	5.58462	468	289	179	5.07984	4.70842	648	379	269	13.432	4.96216	19413	9144	10269	7.49719	3.965	2738	1583	1155	8.45	3.42179	3166	1362	1804
5.44091	6.8377	315	221	94	5.43276	5.59112	468	289	179	5.07984	4.70842	648	379	269	13.432	4.8973	19415	9146	10269	7.50601	3.97	2738	1583	1155	8.46	3.42577	3167	1363	1804
5.44727	6.8377	315	221	94	5.43276	5.59763	468	289	179	5.08589	4.71352	649	380	269	13.432	4.83243	19481	9212	10269	7.50601	3.97	2738	1583	1155	8.46	3.42976	3168	1364	1804
5.45364	6.84708	315	221	94	5.43918	5.60414	468	289	179	5.09195	4.71861	649	380	269	13.4522	4.73514	19513	9244	10269	7.51483	3.975	2738	1583	1155	8.47	3.43375	3169	1365	1804
5.46	6.85646	315	221	94	5.4456	5.60414	468	289	179	5.09802	4.72371	650	381	269	13.4522	4.67027	19513	9217	10296	7.52365	3.98	2738	1583	1155	8.48	3.43375	3170	1366	1804
5.46	6.85646	315	221	94	5.45202	5.61065	468	289	179	5.09802	4.7288	651	382	269	13.4522	4.57297	19522	9156	10366	7.53247	3.985	2738	1583	1155	8.49	3.43774	3170	1366	1804
5.46636	6.86584	315	221	94	5.45202	5.61716	468	289	179	5.10408	4.7339	651	381	270	13.4725	4.50811	19599	9230	10369	7.53247	3.985	2738	1583	1155	8.49	3.44173	3171	1367	1804
5.47273	6.87522	315	221	94	5.45844	5.62367	468	289	179	5.11014	4.7339	652	382	270	13.4725	4.44324	19613	9244	10369	7.54129	3.99	2738	1583	1155	8.5	3.44571	3172	1368	1804
5.47909	6.8846	315	221	94	5.46486	5.63018	468	289	179	5.11621	4.739	652	382	270	13.4725	4.41081	19613	9244	10369	7.55011	3.995	2738	1583	1155	8.51	3.4497	3173	1369	1804
5.47909	6.8846	315	221	94	5.47129	5.63018	468	289	179	5.11621	4.74409	653	383	270	13.4928	4.34595	19639	9270	10369	7.55893	4	2738	1583	1155	8.52	3.4497	3174	1369	1805
5.48545	6.89398	315	221	94	5.47129	5.63669	468	289	179	5.12227	4.74919	653	383	270	13.4928	4.24865	19710	9341	10369	7.55893	4	2738	1583	1155	8.52	3.45369	3175	1370	1805
5.49182	6.90336	315	221	94	5.47771	5.6432	468	289	179	5.12833	4.75428	653	383	270	13.4928	4.21622	19713	9344	10369	7.56775	4.005	2738	1583	1155	8.53	3.45768	3177	1370	1807
5.49818	6.90336	315	221	94	5.48413	5.6497	468	289	179	5.13439	4.75938	653	383	270	13.5131	4.11892	19713	9344	10369	7.57657	4.01	2738	1583	1155	8.54	3.46167	3178	1371	1807
5.49818	6.91274	315	221	94	5.49055	5.65621	468	289	179	5.13439	4.76447	653	383	270	13.5131	4.08649	19758	9344	10414	7.58539	4.015	2738	1583	1155	8.55	3.46565	3179	1372	1807
5.50455	6.92212	315	221	94	5.49055	5.65621	468	289	179	5.14046	4.76447	654	384	270	13.5131	4.02162	19813	9344	10469	7.58539	4.015	2738	1583	1155	8.55	3.46565	3180	1372	1808
5.51091	6.92212	315	221	94	5.49697	5.66272	468	289	179	5.14652	4.76957	654	384	270	13.5334	3.95676	19813	9344	10469	7.59421	4.02	2738	1583	1155	8.56	3.46964	3181	1373	1808
5.51727	6.9315	315	221	94	5.5034	5.66923	468	289	179	5.15258	4.77467	654	384	270	13.5334	3.89189	19813	9344	10469	7.60303	4.025	2738	1583	1155	8.57	3.47363	3182	1373	1809
5.52364	6.94088	315	221	94	5.50982	5.67574	468	289	179	5.15258	4.77976	654	384	270	13.5334	3.79459	19877	9408	10469	7.61185	4.03	2738	1583	1155	8.58	3.47762	3183	1374	1809
5.52364	6.95026	315	221	94	5.50982	5.68225	468	289	179	5.15864	4.78486	654	383	271	13.5537	3.76216	19913	9444	10469	7.62067	4.03	2738	1583	1155	8.58	3.48161	3184	1374	1810
5.53	6.95026	315	221	94	5.51624	5.68225	468	289	179	5.16471	4.78995	654	383	271	13.5537	3.6973	19937	9468	10469	7.62067	4.035	2738	1583	1155	8.59	3.48161	3185	1375	1810
5.53636	6.95964	315	221	94	5.52266	5.68876	469	289	180	5.17076	4.79505	654	383	271	13.5537	3.63243	20008	9539	10469	7.62949	4.04	2738	1583	1155	8.6	3.4856	3186	1376	1810
5.54273	6.96901	315	221	94	5.52908	5.69527	469	289	180	5.17076	4.79505	654	383	271	13.574	3.6	20013	9543	10470	7.63831	4.045	2741	1586	1155	8.61	3.48958	3186	1376	1810
5.54273	6.96901	315	221	94	5.52908	5.70178	470	290	180	5.17682	4.80014	655	384	271	13.574	3.53514	20013	9481	10532	7.64713	4.045	2743	1588	1155	8.61	3.49357	3187	1377	1810
5.54909	6.97839	315	221	94	5.5355	5.70828	471	291	180	5.18288	4.80524	655	384	271	13.574	3.5027	20055	9486	10569	7.64713	4.05	2747	1592	1155	8.62	3.49756	3188	1377	1811
5.55545	6.98777	315	221	94	5.54193	5.70828	471	291	180	5.18288	4.81033	655	384	271	13.5943	3.43784	20113	9544	10569	7.65596	4.055	2748	1593	1155	8.63	3.49756	3189	1378	1811
5.56182	6.98777	315	221	94	5.54835	5.71479	471	291	180	5.18895	4.81543	655	384	271	13.5943	3.40541	20117	9548	10569	7.66478	4.06	2748	1593	1155	8.64	3.50155	3190	1379	1811
5.56182	6.99715	315	221	94	5.54835	5.7213	471	291	180	5.19501	4.82053	656	385	271	13.5943	3.34054	20194	9625	10569	7.6736	4.06	2748	1592	1156	8.64	3.50554	3192	1379	1813
5.56818	7.00653	315	221	94	5.55477	5.72781	471	291	180	5.20107	4.82562	656	384	272	13.6146	3.30811	20213	9644	10569	7.6736	4.065	2748	1588	1160	8.65	3.50952	3193	1380	1813
5.57455	7.00653	316	222	94	5.56119	5.73432	471	291	180	5.20107	4.82562	657	385	272	13.6146	3.27568	20213	9644	10569	7.68242	4.07	2748	1585	1163	8.66	3.51351	3195	1380	1815
5.58091	7.01591	316	222	94	5.56761	5.74083	471	291	180	5.20713	4.83072	658	386	272	13.6146	3.2173	20233	9644	10589	7.69124	4.075	2748	1583	1165	8.67	3.5175	3197	1381	1816
5.58727	7.02529	316	222	94	5.56761	5.74083	471	291	180	5.2132	4.83581	658	385	273	13.6349	3.16541	20306	9644	10662	7.70006	4.075	2748	1583	1165	8.67	3.5175	3198	1382	1816
5.58727	7.02529	316	222	94	5.57403	5.74734	471	291	180	5.21926	4.84091	659	386	273	13.6349	3.12649	20313	9644	10669	7.70006	4.08	2748	1583	1165	8.68	3.52149	3200	1382	1818
5.59364	7.03467	316	222	94	5.58046	5.75385	471	291	180	5.21926	4.846	659	386	273	13.6349	3.07135	20374	9705	10669	7.70888	4.085	2748	1583	1165	8.69	3.52548	3201	1383	1818
5.6	7.04405	316	222	94	5.58688	5.76036	471	291	180	5.22532	4.8511	660	387	273	13.6551	3	20413	9744	10669	7.7177	4.09	2748	1583	1165	8.7	3.52946	3203	1384	1819
5.6	7.04405	316	222	94	5.58688	5.76686	471	291	180	5.23138	4.8562	661	387	274	13.6551	2.95459	20413	9744	10669	7.72652	4.09	2748	1583	1165	8.7	3.53345	3205	1386	1819
5.60636	7.05343	316	222	94	5.5933	5.76686	471	291	180	5.23745	4.8562	661	387	274	13.6551	2.90919	20413	9744	10669	7.72652	4.095	2748	1583	1165	8.71	3.53345	3207	1388	1819
5.61273	7.06281	316	222	94	5.59972	5.77337	471	291	180	5.23745	4.86129	662	388	274						7.73534	4.1	2748	1583	1165	8.72	3.53744	3208	1389	1819
5.61909	7.06281	316	222	94	5.60614	5.77988	471	291	180	5.24351	4.86639	663	388	275						7.74416	4.1	2748	1583	1165	8.73	3.54143	3210	1391	1819
5.61909	7.07219	316	222	94	5.60614	5.78639	471	291	180	5.24957	4.87148	663	388	275						7.74416	4.105	2748	1583	1165	8.73	3.54542	3212	1393	1819
5.62545	7.08157	316	222	94	5.61256	5.78639	471	291	180	5.25562	4.87658	664	389	275						7.75298	4.11	2748	1583	1165	8.74	3.54542	3214	1395	1819
5.63182	7.08157	317	223	94	5.61899	5.7929	471	291	180	5.25562	4.88167	664	389	275						7.7618	4.11	2748	1583	1165	8.75	3.5494	3215	1396	1819
5.63818	7.09095	317	223	94	5.62541	5.79941	471	291	180	5.26169	4.88677	664	389	275						7.77062	4.115	2748	1583	1165	8.76	3.55339	3217	1398	1819
5.63818	7.10033	317	223	94	5.62541	5.80592	471	291	180	5.26775	4.88677	665	390	275						7.77944	4.12	2748	1583	1165	8.76	3.55738	3219	1398	1821
5.64455	7.10971	317	223	94	5.63183	5.80592	471	291	180	5.27381	4.89187	665	389	276						7.77944	4.125	2748	1583	1165	8.77	3.55738	3220	1399	1821
5.65091	7.10971	317	223	94	5.63825	5.81243	471	291	180	5.27381	4.89696	665	389	276						7.78826	4.125	2748	1583	1165	8.78	3.56137	3221	1399	1822
5.65727	7.11909	317	223	94	5.63825	5.81893	471	291	180	5.27987	4.90206	665	389	276						7.79708	4.13	2748	1583	1165	8.78	3.56536	3223	1400	1823
5.66364	7.12847	317	223	94	5.64467	5.82544	471	291	180	5.28594	4.90715	665	389	276						7.8059	4.135	2748	1583	1165	8.79	3.56935	3224	1400	1824
5.66364	7.12847	317	223	94	5.65109	5.83195	471	291	180	5.292	4.91225	666	390	276						7.8059	4.14	2748	1583	1165	8.8	3.57333	3225	1400	1825
5.67	7.13785	317	223	94	5.65752	5.83195	471	291	180	5.292	4.91734	666	390	276						7.81472	4.14	2748	1583	1165	8.81	3.57333	3227	1401	1826
5.67636	7.14723	317	223	94	5.65752	5.83846	471	291	180	5.29806	4.91734	666	390	276						7.82354	4.145	2748	1583	1165	8.81	3.57732	3228	1401	1827
5.67636	7.14723	317	223	94	5.66394	5.84497	471	291	180	5.30413	4.92244	666	389	277						7.83236	4.15	2748	1583	1165	8.82	3.58131	3230	1402	1828
5.68273	7.15661	317	223	94	5.67036	5.85148	471	291	180	5.31019	4.92754	666	389	277						7.83236	4.155	2748	1583	1165	8.83	3.5853	3232	1404	1828
5.68909	7.15661	317	223	94	5.67678	5.85799	471	291	180	5.31019	4.93263	667	390	277						7.84118	4.155	2748	1583	1165	8.84	3.58929	3235	1405	1830
5.68909	7.16599	317	223	94	5.67678	5.85799	471	291	180	5.31625	4.93263	667	390	277						7.85	4.16	2748	1583	1165	8.84	3.58929	3237	1406	1831
5.69545	7.17536	317	223	94	5.6832	5.8645	471	291	180	5.32231	4.93773	667	390	277						7.85882	4.165	2748	1583	1165	8.85	3.59327	3239	1408	1831
5.70182	7.17536	317	223	94	5.68962	5.87101	471	291	180	5.32231	4.94282	667	390	277						7.85882	4.17	2748	1583	1165	8.86	3.59726	3241	1409	1832
5.70818	7.18474	317	223	94	5.69605	5.87751	471	291	180	5.32838	4.94792	667	390	277						7.86764	4.17	2748	1583	1165	8.87	3.60125	3243	1411	1832
5.70818	7.19412	317	223	94	5.69605	5.88402	471	291	180	5.33443	4.95301	667	390	277						7.87646	4.175	2748	1583	1165	8.87	3.60524	3245	1412	1833
5.71455	7.19412	317	223	94	5.70247	5.88402	471	291	180	5.33443	4.95811	667	390	277						7.88528	4.18	2748	1583	1165	8.88	3.60524	3247	1413	1834
5.72091	7.2035	317	223	94	5.70889	5.89053	471	291	180	5.34049	4.96321	667	390	277						7.88528	4.185	2748	1583	1165	8.89	3.60923	3248	1414	1834
5.72727	7.21288	317	223	94	5.71531	5.89704	471	291	180	5.34655	4.9683	667	390	277	12.9653					7.8941	4.185	2748	1583	1165	8.9	3.61321	3250	1416	1834
5.73364	7.21288	317	223	94	5.72173	5.90355	471	291	180	5.35262	4.9683	667	389	278	12.9653					7.90292	4.19	2748	1583	1165	8.91	3.6172	3251	1417	1834
5.73364	7.22226	317	223	94	5.72173	5.91006	471	291	180	5.35262	4.9734	668	390	278	12.9653					7.91174	4.195	2748	1583	1165	8.91	3.62119	3252	1418	1834
5.74	7.23164	317	223	94	5.72815	5.91006	471	291	180	5.35868	4.97849	668	390	278	12.9653					7.91174	4.2	2748	1583	1165	8.92	3.62119	3253	1419	1834
5.74636	7.24102	317	222	95	5.73458	5.91657	471	291	180	5.36474	4.98359	668	390	278	12.9653					7.92056	4.205	2748	1583	1165	8.93	3.62518	3254	1420	1834
5.75273	7.24102	318	223	95	5.741	5.92308	471	291	180	5.3708	4.98868	668	390	278	12.9653					7.92938	4.205	2748	1583	1165	8.94	3.62917	3256	1422	1834
5.75273	7.2504	319	224	95	5.741	5.92959	471	291	180	5.3708	4.99378	668	390	278	12.9653					7.9382	4.21	2748	1583	1165	8.94	3.63315	3257	1423	1834
5.75909	7.25978	319	224	95	5.74742	5.93609	471	291	180	5.37687	4.99888	668	390	278	12.9653					7.94702	4.215	2748	1583	1165	8.95	3.63714	3258	1423	1835
5.76545	7.25978	320	225	95	5.75384	5.93609	471	291	180	5.38293	4.99888	668	390	278	12.9653					7.94702	4.22	2748	1583	1165	8.96	3.63714	3260	1424	1836
5.77182	7.26916	320	225	95	5.76026	5.9426	471	291	180	5.38899	5.00397	668	390	278	12.9653					7.95584	4.22	2748	1583	1165	8.97	3.64113	3261	1425	1836
5.77182	7.27854	321	226	95	5.76026	5.94911	471	291	180	5.38899	5.00907	668	390	278	12.9653					7.96466	4.225	2751	1586	1165	8.97	3.64512	3262	1425	1837
5.77818	7.27854	322	227	95	5.76668	5.95562	471	291	180	5.39505	5.01416	668	390	278	12.9653					7.97348	4.23	2754	1589	1165	8.98	3.64911	3264	1426	1838
5.78455	7.28792	324	229	95	5.77311	5.96213	471	291	180	5.40112	5.01926	669	391	278	12.9653					7.97348	4.235	2757	1592	1165	8.99	3.6531	3265	1426	1839
5.79091	7.2973	324	229	95	5.77953	5.96864	472	291	181	5.40718	5.02435	669	391	278	12.9653					7.9823	4.235	2758	1593	1165	9	3.65708	3266	1427	1839
5.79727	7.30668	324	229	95	5.77953	5.96864	472	291	181	5.40718	5.02945	669	391	278	12.9653					7.99112	4.24	2758	1593	1165	9	3.65708	3268	1428	1840
5.79727	7.30668	324	229	95	5.78595	5.97515	472	291	181	5.41324	5.02945	669	391	278	12.9957					7.99994	4.245	2758	1593	1165	9.01	3.66107	3269	1428	1841
5.80364	7.31606	324	229	95	5.79237	5.98166	473	292	181	5.41929	5.03455	669	391	278	12.9957					7.99994	4.245	2758	1593	1165	9.02	3.66506	3270	1430	1840
5.81	7.32544	324	229	95	5.79879	5.98817	473	292	181	5.42536	5.03964	670	392	278	12.9957					8.00876	4.25	2758	1593	1165	9.03	3.66905	3271	1431	1840
5.81636	7.32544	324	229	95	5.79879	5.99467	473	292	181	5.42536	5.04474	670	392	278	12.9957					8.01758	4.255	2758	1593	1165	9.03	3.67304	3272	1432	1840
5.81636	7.33482	325	230	95	5.80521	5.99467	473	292	181	5.43142	5.04983	670	392	278	12.9957					8.0264	4.26	2758	1593	1165	9.04	3.67304	3273	1433	1840
5.82273	7.3442	326	231	95	5.81164	6.00118	473	292	181	5.43748	5.05493	670	392	278	12.9957					8.0264	4.26	2758	1593	1165	9.05	3.67702	3274	1434	1840
5.82909	7.3442	327	232	95	5.81806	6.00769	473	292	181	5.44354	5.06002	670	392	278	12.9957					8.03522	4.265	2758	1593	1165	9.06	3.68101	3275	1436	1839
5.83545	7.35358	327	232	95	5.81806	6.0142	473	292	181	5.44354	5.06002	671	393	278	12.9957					8.04404	4.27	2758	1593	1165	9.06	3.685	3276	1437	1839
5.83545	7.36296	327	232	95	5.82448	6.0142	473	292	181	5.44961	5.06512	671	393	278	12.9957					8.05287	4.275	2758	1593	1165	9.07	3.685	3277	1438	1839
5.84182	7.36296	327	232	95	5.8309	6.02071	473	292	181	5.45567	5.07022	671	393	278	12.9957					8.05287	4.275	2758	1593	1165	9.08	3.68899	3278	1438	1840
5.84818	7.37234	327	232	95	5.83732	6.02722	473	292	181	5.46173	5.07531	672	393	279	12.9957					8.06169	4.28	2758	1593	1165	9.09	3.69298	3278	1438	1840
5.85455	7.38172	327	232	95	5.83732	6.03373	473	292	181	5.46173	5.08041	672	393	279	12.9957					8.07051	4.285	2758	1591	1167	9.09	3.69696	3279	1438	1841
5.85455	7.38172	327	232	95	5.84374	6.04024	473	292	181	5.46779	5.0855	673	394	279	12.9957					8.07933	4.29	2758	1588	1170	9.1	3.70095	3279	1438	1841
5.86091	7.39109	327	232	95	5.85017	6.04024	473	292	181	5.47386	5.0906	674	394	280	12.9957					8.08815	4.29	2758	1584	1174	9.11	3.70095	3280	1438	1842
5.86727	7.40047	327	232	95	5.85659	6.04675	473	292	181	5.47386	5.0906	674	394	280	12.9957					8.08815	4.295	2761	1586	1175	9.12	3.70494	3281	1438	1843
5.86727	7.40047	327	232	95	5.85659	6.05325	473	292	181	5.47992	5.09569	675	394	281	12.9957					8.09697	4.3	2765	1590	1175	9.12	3.70893	3281	1438	1843
5.87364	7.40985	327	232	95	5.86301	6.05976	473	292	181	5.48598	5.09569	676	395	281	12.9957					8.10579	4.305	2768	1593	1175	9.13	3.71292	3282	1438	1844
5.88	7.41923	327	232	95	5.86943	6.06627	473	292	181	5.49205	5.09569	676	394	282	12.9957					8.11461	4.305	2768	1593	1175	9.14	3.7169	3283	1439	1844
5.88636	7.41923	327	232	95	5.87585	6.06627	473	292	181	5.49205	5.09569	677	395	282	12.9957					8.11461	4.31	2768	1593	1175	9.15	3.7169	3284	1440	1844
5.89273	7.42861	328	233	95	5.87585	6.07278	473	292	181	5.49811	5.09569	677	395	282	12.9957					8.12343	4.315	2768	1593	1175	9.15	3.72089	3285	1441	1844
5.89273	7.43799	328	233	95	5.88228	6.07929	473	292	181	5.50416	5.09569	678	395	283	12.9957					8.13225	4.32	2768	1593	1175	9.16	3.72488	3286	1442	1844
5.89909	7.43799	328	233	95	5.8887	6.0858	473	292	181	5.51022	5.14665	678	395	283	12.9957					8.14107	4.32	2768	1593	1175	9.17	3.72887	3287	1443	1844
5.90545	7.44737	328	233	95	5.89512	6.09231	473	292	181	5.51022	5.14665	679	395	284	12.9957					8.14107	4.325	2768	1593	1175	9.18	3.73286	3289	1445	1844
5.91182	7.45675	328	233	95	5.89512	6.09882	473	292	181	5.51628	5.14665	680	396	284	13.0261					8.14989	4.33	2768	1593	1175	9.18	3.73685	3290	1446	1844
5.91182	7.45675	328	233	95	5.90154	6.09882	473	292	181	5.52235	5.14665	680	396	284	13.0261					8.15871	4.335	2768	1593	1175	9.19	3.73685	3291	1447	1844
5.91818	7.46613	328	233	95	5.90796	6.10533	473	292	181	5.52841	5.14665	680	396	284	13.0261					8.16753	4.335	2768	1593	1175	9.2	3.74083	3292	1448	1844
5.92455	7.47551	328	233	95	5.91438	6.11183	473	292	181	5.52841	5.14665	680	396	284	13.0261					8.16753	4.34	2768	1593	1175	9.21	3.74482	3293	1448	1845
5.93091	7.48489	328	233	95	5.91438	6.11834	473	292	181	5.53447	5.14665	681	397	284	13.0261					8.17635	4.345	2768	1593	1175	9.21	3.74881	3293	1448	1845
5.93091	7.48489	328	233	95	5.92081	6.12485	473	292	181	5.54054	5.14665	681	397	284	13.0261					8.18517	4.35	2768	1593	1175	9.22	3.7528	3294	1448	1846
5.93727	7.49427	328	233	95	5.92723	6.12485	473	292	181	5.5466	5.14665	681	397	284	13.0261					8.19399	4.35	2768	1593	1175	9.23	3.7528	3294	1448	1846
5.94364	7.50365	328	233	95	5.93365	6.13136	473	292	181	5.5466	5.14665	681	397	284	13.0261					8.19399	4.355	2768	1593	1175	9.24	3.75679	3295	1448	1847
5.95	7.50365	328	233	95	5.93365	6.13787	473	292	181	5.55266	5.14665	681	396	285	13.0261					8.20281	4.36	2768	1593	1175	9.24	3.76077	3296	1448	1848
5.95636	7.51303	328	233	95	5.94007	6.14438	474	293	181	5.55872	5.14665	682	397	285	13.0261					8.21163	4.365	2768	1593	1175	9.25	3.76476	3296	1448	1848
5.95636	7.52241	329	234	95	5.94649	6.15089	474	293	181	5.56479	5.19761	682	397	285	13.0261					8.22045	4.365	2771	1596	1175	9.26	3.76875	3297	1448	1849
5.96273	7.52241	329	234	95	5.95291	6.15089	474	293	181	5.56479	5.19761	682	397	285	13.0261					8.22927	4.37	2775	1600	1175	9.27	3.76875	3297	1448	1849
5.96909	7.53179	330	235	95	5.95291	6.1574	474	293	181	5.57085	5.19761	682	397	285	13.0261					8.22927	4.375	2778	1602	1176	9.27	3.77274	3298	1449	1849
5.97545	7.54117	330	235	95	5.95934	6.16391	474	293	181	5.57691	5.19761	682	397	285	13.0261					8.23809	4.38	2778	1599	1179	9.28	3.77673	3299	1450	1849
5.97545	7.55055	330	235	95	5.96576	6.17041	474	293	181	5.58297	5.19761	683	398	285	13.0261					8.24691	4.38	2778	1596	1182	9.29	3.78071	3299	1450	1849
5.98182	7.55055	330	235	95	5.97218	6.17692	474	293	181	5.58297	5.19761	683	398	285	13.0261					8.25573	4.385	2778	1593	1185	9.3	3.7847	3300	1451	1849
5.98818	7.55993	330	235	95	5.97218	6.17692	474	293	181	5.58903	5.19761	683	398	285	13.0261					8.25573	4.39	2778	1593	1185	9.3	3.7847	3300	1451	1849
5.99455	7.56931	330	235	95	5.9786	6.18343	474	293	181	5.59509	5.19761	683	398	285	13.0261					8.26455	4.395	2778	1593	1185	9.31	3.78869	3301	1452	1849
5.99455	7.56931	330	235	95	5.98502	6.18994	474	293	181	5.60115	5.19761	684	399	285	13.0261					8.27337	4.395	2781	1596	1185	9.32	3.79268	3302	1453	1849
6.00091	7.57869	330	235	95	5.99144	6.19645	474	293	181	5.60115	5.19761	684	399	285	13.0261					8.28219	4.4	2785	1600	1185	9.33	3.79667	3302	1453	1849
6.00727	7.58807	331	236	95	5.99144	6.20296	474	293	181	5.60721	5.19761	684	399	285	13.0261					8.28219	4.405	2788	1603	1185	9.33	3.80065	3302	1454	1848
6.01364	7.58807	331	236	95	5.99787	6.20296	474	293	181	5.61328	5.24856	684	399	285	13.0261					8.29101	4.41	2788	1603	1185	9.34	3.80065	3303	1454	1849
6.02	7.59745	331	236	95	6.00429	6.20947	474	293	181	5.61934	5.24856	684	399	285	13.0261					8.29983	4.41	2788	1603	1185	9.35	3.80464	3303	1455	1848
6.02	7.60682	332	237	95	6.01071	6.21598	474	293	181	5.61934	5.24856	685	400	285	13.0566					8.30865	4.415	2788	1603	1185	9.36	3.80863	3304	1455	1849
6.02636	7.60682	332	237	95	6.01071	6.22249	474	293	181	5.6254	5.24856	685	400	285	13.0566					8.30865	4.42	2788	1603	1185	9.36	3.81262	3304	1456	1848
6.03273	7.6162	332	237	95	6.01713	6.22899	474	293	181	5.63146	5.24856	685	400	285	13.0566					8.31747	4.425	2788	1603	1185	9.37	3.81661	3304	1457	1847
6.03909	7.62558	332	237	95	6.02355	6.22899	474	293	181	5.63146	5.24856	685	400	285	13.0566					8.32629	4.425	2788	1603	1185	9.38	3.81661	3305	1457	1848
6.03909	7.63496	332	237	95	6.02997	6.2355	474	293	181	5.63753	5.24856	685	400	285	13.0566					8.33511	4.43	2788	1603	1185	9.39	3.8206	3305	1458	1847
6.04545	7.63496	332	237	95	6.02997	6.24201	474	293	181	5.64359	5.24856	686	401	285	13.0566					8.33511	4.435	2788	1603	1185	9.39	3.82458	3306	1459	1847
6.05182	7.64434	332	237	95	6.0364	6.24852	474	293	181	5.64965	5.24856	686	401	285	13.0566					8.34393	4.44	2788	1603	1185	9.4	3.82857	3307	1460	1847
6.05818	7.65372	333	238	95	6.04282	6.25503	474	293	181	5.64965	5.24856	686	401	285	13.0566					8.35275	4.44	2788	1603	1185	9.41	3.83256	3307	1461	1846
6.05818	7.65372	334	239	95	6.04924	6.25503	474	293	181	5.65572	5.24856	686	401	285	13.0566					8.36157	4.445	2788	1603	1185	9.42	3.83256	3308	1462	1846
6.06455	7.6631	334	239	95	6.04924	6.26154	474	293	181	5.66178	5.24856	686	401	285	13.0566					8.37039	4.45	2788	1603	1185	9.42	3.83655	3309	1464	1845
6.07091	7.67248	334	239	95	6.05566	6.26805	474	293	181	5.66784	5.29952	686	401	285	13.0566					8.37039	4.455	2788	1603	1185	9.43	3.84054	3310	1465	1845
6.07727	7.67248	334	239	95	6.06208	6.27456	474	293	181	5.66784	5.29952	686	401	285	13.0566					8.37921	4.455	2788	1603	1185	9.44	3.84452	3311	1466	1845
6.08364	7.68186	334	239	95	6.0685	6.28107	474	293	181	5.67389	5.29952	686	401	285	13.0566					8.38803	4.46	2788	1603	1185	9.45	3.84851	3311	1467	1844
6.08364	7.69124	334	239	95	6.0685	6.28107	474	293	181	5.67995	5.29952	686	401	285	13.0566					8.39685	4.465	2788	1603	1185	9.45	3.84851	3312	1468	1844
6.09	7.70062	334	239	95	6.07493	6.28757	474	293	181	5.68602	5.29952	686	401	285	13.0566					8.39685	4.47	2788	1601	1187	9.46	3.8525	3312	1468	1844
6.09636	7.70062	334	239	95	6.08135	6.29408	474	293	181	5.68602	5.29952	686	401	285	13.0566					8.40567	4.47	2788	1597	1191	9.47	3.85649	3312	1468	1844
6.10273	7.71	334	239	95	6.08777	6.30059	474	293	181	5.69208	5.29952	686	401	285	13.0566					8.41449	4.475	2789	1595	1194	9.48	3.86048	3312	1468	1844
6.10273	7.71938	334	239	95	6.08777	6.3071	474	293	181	5.69814	5.29952	686	401	285	13.0566					8.42331	4.48	2792	1597	1195	9.48	3.86446	3312	1468	1844
6.10909	7.71938	334	239	95	6.09419	6.3071	474	293	181	5.70421	5.29952	686	401	285	13.0566					8.42331	4.485	2795	1600	1195	9.49	3.86446	3312	1468	1844
6.11545	7.72876	334	239	95	6.10061	6.31361	474	293	181	5.70421	5.29952	686	401	285	13.0566					8.43213	4.485	2798	1603	1195	9.5	3.86845	3312	1468	1844
6.12182	7.73814	334	239	95	6.10703	6.32012	474	293	181	5.71027	5.29952	686	401	285	13.0566					8.44096	4.49	2798	1603	1195	9.51	3.87244	3312	1468	1844
6.12182	7.73814	334	239	95	6.10703	6.32663	474	293	181	5.71633	5.29952	686	401	285	13.0566					8.44978	4.495	2798	1603	1195	9.51	3.87643	3312	1468	1844
6.12818	7.74752	334	239	95	6.11346	6.33314	474	293	181	5.72239	5.35048	686	401	285	13.0566					8.44978	4.5	2800	1605	1195	9.52	3.88042	3313	1468	1845
6.13455	7.7569	334	239	95	6.11988	6.33964	474	293	181	5.72239	5.35048	686	401	285	13.087					8.4586	4.5	2803	1608	1195	9.53	3.8844	3314	1468	1846
6.14091	7.76628	334	239	95	6.1263	6.33964	474	293	181	5.72846	5.35048	686	400	286	13.087					8.46742	4.505	2807	1612	1195	9.54	3.8844	3315	1468	1847
6.14727	7.76628	334	239	95	6.1263	6.34615	474	293	181	5.73452	5.35048	687	401	286	13.087					8.47624	4.51	2808	1610	1198	9.54	3.88839	3317	1468	1849
6.14727	7.77566	334	239	95	6.13272	6.35266	475	294	181	5.74058	5.35048	687	401	286	13.087					8.47624	4.515	2808	1606	1202	9.55	3.89238	3318	1468	1850
6.15364	7.78504	335	240	95	6.13914	6.35917	475	294	181	5.74058	5.35048	687	401	286	13.087					8.48506	4.515	2809	1604	1205	9.56	3.89637	3319	1468	1851
6.16	7.79442	335	240	95	6.14556	6.36568	475	294	181	5.74664	5.35048	687	401	286	13.087					8.49388	4.52	2813	1608	1205	9.57	3.90036	3320	1468	1852
6.16636	7.8038	335	240	95	6.14556	6.36568	475	294	181	5.75271	5.35048	687	401	286	13.087					8.5027	4.525	2816	1611	1205	9.57	3.90036	3321	1468	1853
6.16636	7.8038	335	240	95	6.15199	6.37219	475	294	181	5.75876	5.35048	688	401	287	13.087					8.51152	4.53	2818	1613	1205	9.58	3.90435	3322	1468	1854
6.17273	7.81318	336	241	95	6.15841	6.3787	475	294	181	5.75876	5.35048	688	401	287	13.087					8.51152	4.53	2818	1613	1205	9.59	3.90833	3324	1470	1854
6.17909	7.82255	336	241	95	6.16483	6.38521	475	294	181	5.76482	5.35048	688	401	287	13.087					8.52034	4.535	2818	1613	1205	9.6	3.91232	3325	1471	1854
6.18545	7.82255	336	241	95	6.16483	6.39172	475	294	181	5.77088	5.40144	688	401	287	13.087					8.52916	4.54	2821	1616	1205	9.6	3.91631	3326	1472	1854
6.18545	7.83193	336	241	95	6.17125	6.39172	475	294	181	5.77088	5.40144	688	401	287	13.087					8.53798	4.545	2824	1619	1205	9.61	3.91631	3327	1473	1854
6.19182	7.84131	336	241	95	6.17767	6.39822	475	294	181	5.77695	5.40144	689	401	288	13.087					8.53798	4.545	2827	1621	1206	9.62	3.9203	3328	1474	1854
6.19818	7.85069	336	241	95	6.18409	6.40473	475	294	181	5.78301	5.40144	689	401	288	13.087					8.5468	4.55	2828	1619	1209	9.63	3.92429	3330	1476	1854
6.20455	7.85069	336	241	95	6.18409	6.41124	475	294	181	5.78907	5.40144	689	401	288	13.087					8.55562	4.555	2828	1615	1213	9.63	3.92827	3331	1477	1854
6.21091	7.86007	336	241	95	6.19052	6.41775	475	294	181	5.78907	5.40144	689	401	288	13.087					8.56444	4.56	2829	1614	1215	9.64	3.93226	3332	1478	1854
6.21091	7.86945	337	242	95	6.19694	6.41775	475	294	181	5.79513	5.40144	689	401	288	13.087					8.56444	4.56	2832	1617	1215	9.65	3.93226	3333	1479	1854
6.21727	7.86945	337	242	95	6.20336	6.42426	475	294	181	5.8012	5.40144	689	401	288	13.087					8.57326	4.565	2836	1621	1215	9.66	3.93625	3334	1480	1854
6.22364	7.87883	337	242	95	6.20978	6.43077	475	294	181	5.80726	5.40144	689	401	288	13.087					8.58208	4.57	2838	1623	1215	9.67	3.94024	3335	1480	1855
6.23	7.88821	337	242	95	6.20978	6.43728	475	294	181	5.80726	5.40144	689	401	288	13.087					8.5909	4.575	2838	1623	1215	9.67	3.94423	3337	1481	1856
6.23	7.88821	337	242	95	6.2162	6.44379	475	294	181	5.81332	5.40144	689	401	288	13.087					8.5909	4.575	2838	1623	1215	9.68	3.94821	3338	1482	1856
6.23636	7.89759	337	242	95	6.22263	6.44379	475	294	181	5.81938	5.40144	689	401	288	13.087					8.59972	4.58	2838	1623	1215	9.69	3.94821	3339	1483	1856
6.24273	7.90697	337	242	95	6.22905	6.4503	475	294	181	5.82545	5.45239	690	401	289	13.087					8.60854	4.585	2838	1623	1215	9.7	3.9522	3340	1483	1857
6.24909	7.90697	337	242	95	6.22905	6.4568	475	294	181	5.82545	5.45239	690	401	289	13.1174					8.61736	4.59	2838	1623	1215	9.7	3.95619	3341	1484	1857
6.24909	7.91635	337	242	95	6.23547	6.46331	475	294	181	5.83151	5.45239	690	401	289	13.1174					8.61736	4.59	2838	1623	1215	9.71	3.96018	3342	1485	1857
6.25545	7.92573	337	242	95	6.24189	6.46982	475	294	181	5.83757	5.45239	690	401	289	13.1174					8.62618	4.595	2838	1623	1215	9.72	3.96417	3343	1485	1858
6.26182	7.92573	337	242	95	6.24831	6.46982	476	294	182	5.84362	5.45239	690	401	289	13.1174					8.635	4.6	2838	1623	1215	9.73	3.96417	3343	1486	1857
6.26818	7.93511	337	242	95	6.24831	6.47633	476	294	182	5.84362	5.45239	690	401	289	13.1174					8.64382	4.605	2838	1623	1215	9.73	3.96815	3344	1486	1858
6.27455	7.93511	337	242	95	6.25473	6.48284	476	294	182	5.84969	5.45239	690	401	289	13.1174					8.65264	4.605	2838	1623	1215	9.74	3.97214	3345	1486	1859
6.27455	7.94449	337	242	95	6.26116	6.48935	476	294	182	5.85575	5.45239	690	401	289	13.1174					8.65264	4.61	2838	1623	1215	9.75	3.97613	3345	1487	1858
6.28091	7.95387	337	242	95	6.26758	6.49586	476	294	182	5.86181	5.45239	690	401	289	13.1174					8.66146	4.615	2838	1623	1215	9.76	3.98012	3346	1487	1859
6.28727	7.95387	337	242	95	6.26758	6.49586	476	294	182	5.86181	5.45239	690	401	289	13.1174					8.67028	4.62	2839	1624	1215	9.76	3.98012	3346	1488	1858
6.29364	7.96325	337	242	95	6.274	6.50237	476	294	182	5.86787	5.45239	690	401	289	13.1174					8.6791	4.62	2841	1626	1215	9.77	3.98411	3347	1488	1859
6.29364	7.97263	337	242	95	6.28042	6.50888	476	294	182	5.87394	5.45239	690	401	289	13.1174					8.6791	4.625	2845	1630	1215	9.78	3.9881	3348	1489	1859
6.3	7.97263	337	242	95	6.28684	6.50888	476	294	182	5.88	5.50335	690	401	289	13.1174					8.68792	4.63	2848	1632	1216	9.79	3.9881	3348	1490	1858
6.30636	7.98201	337	242	95	6.28684	6.50888	476	294	182	5.88	5.50335	690	401	289	13.1174					8.69674	4.635	2848	1628	1220	9.79	3.9881	3349	1492	1857
6.31273	7.99139	337	242	95	6.29326	6.50888	476	294	182	5.88606	5.50335	690	400	290	13.1174					8.70556	4.635	2848	1624	1224	9.8	3.9881	3349	1493	1856
6.31909	7.99139	337	242	95	6.29969	6.50888	476	294	182	5.89213	5.50335	691	401	290	13.1174					8.70556	4.64	2850	1625	1225	9.81	3.9881	3350	1494	1856
6.31909	8.00077	338	243	95	6.30611	6.50888	477	295	182	5.89819	5.50335	691	401	290	13.1174					8.71438	4.645	2854	1629	1225	9.82	3.9881	3351	1495	1856
6.32545	8.01015	338	243	95	6.30611	6.50888	477	295	182	5.89819	5.50335	691	401	290	13.1174					8.7232	4.65	2857	1632	1225	9.82	3.9881	3351	1496	1855
6.33182	8.01953	338	243	95	6.31253	6.57396	477	295	182	5.90425	5.50335	691	401	290	13.1174					8.73202	4.65	2858	1633	1225	9.83	4.02798	3352	1498	1854
6.33818	8.01953	338	243	95	6.31895	6.57396	477	295	182	5.91031	5.50335	691	401	290	13.1174					8.73202	4.655	2858	1633	1225	9.84	4.02798	3352	1498	1854
6.33818	8.02891	338	243	95	6.32537	6.57396	477	295	182	5.91031	5.50335	691	401	290	13.1174					8.74084	4.66	2858	1633	1225	9.85	4.02798	3353	1499	1854
6.34455	8.03828	338	243	95	6.32537	6.57396	477	295	182	5.91638	5.50335	691	401	290	13.1174					8.74966	4.665	2858	1633	1225	9.85	4.02798	3354	1499	1855
6.35091	8.03828	338	243	95	6.33179	6.57396	477	295	182	5.92243	5.50335	691	401	290	13.1174					8.75848	4.665	2858	1633	1225	9.86	4.02798	3355	1499	1856
6.35727	8.04766	339	244	95	6.33822	6.57396	477	295	182	5.92849	5.55431	692	402	290	13.1174					8.75848	4.67	2858	1633	1225	9.87	4.02798	3356	1500	1856
6.35727	8.05704	339	244	95	6.34464	6.57396	477	295	182	5.92849	5.55431	692	401	291	13.1479					8.7673	4.675	2858	1633	1225	9.88	4.02798	3356	1500	1856
6.36364	8.06642	339	244	95	6.34464	6.57396	477	295	182	5.93455	5.55431	692	401	291	13.1479					8.77612	4.68	2858	1633	1225	9.88	4.02798	3357	1501	1856
6.36364	8.06642	339	244	95	6.35106	6.57396	477	295	182	5.94062	5.55431	692	401	291	13.1479					8.78494	4.68	2860	1635	1225	9.89	4.02798	3358	1501	1857
6.36364	8.0758	339	244	95	6.35748	6.57396	478	296	182	5.94668	5.55431	693	402	291	13.1479					8.79376	4.685	2864	1639	1225	9.9	4.02798	3359	1501	1858
6.36364	8.08518	340	245	95	6.3639	6.57396	478	296	182	5.94668	5.55431	693	402	291	13.1479					8.79376	4.69	2867	1641	1226	9.91	4.02798	3361	1502	1859
6.36364	8.09456	340	245	95	6.3639	6.57396	479	297	182	5.95274	5.55431	694	402	292	13.1479					8.80258	4.695	2868	1639	1229	9.91	4.02798	3362	1503	1859
6.36364	8.09456	340	245	95	6.37032	6.63905	479	297	182	5.9588	5.55431	694	402	292	13.1479					8.8114	4.695	2868	1635	1233	9.92	4.06786	3364	1504	1860
6.36364	8.10394	340	245	95	6.37675	6.63905	480	298	182	5.96487	5.55431	694	402	292	13.1479					8.82022	4.7	2868	1633	1235	9.93	4.06786	3365	1505	1860
6.42727	8.11332	340	245	95	6.38317	6.63905	480	298	182	5.96487	5.55431	694	402	292	13.1479					8.82022	4.705	2868	1633	1235	9.94	4.06786	3367	1505	1862
6.42727	8.11332	340	245	95	6.38317	6.63905	480	298	182	5.97093	5.55431	695	403	292	13.1479					8.82022	4.71	2868	1633	1235	9.94	4.06786	3368	1506	1862
6.42727	8.1227	340	245	95	6.38959	6.63905	480	298	182	5.97699	5.55431	695	403	292	13.1479					8.82022	4.71	2870	1635	1235	9.95	4.06786	3370	1507	1863
6.42727	8.13208	340	245	95	6.39601	6.63905	480	298	182	5.98305	5.60526	696	403	293	13.1479					8.82022	4.715	2874	1639	1235	9.96	4.06786	3372	1508	1864
6.42727	8.14146	340	245	95	6.40243	6.63905	480	298	182	5.98305	5.60526	696	403	293	13.1479					8.82022	4.72	2878	1643	1235	9.97	4.06786	3372	1508	1864
6.42727	8.14146	340	244	96	6.40243	6.63905	480	298	182	5.98912	5.60526	696	403	293	13.1479					8.82022	4.725	2878	1643	1235	9.97	4.06786	3373	1508	1865
6.42727	8.15084	340	244	96	6.40885	6.63905	480	298	182	5.99518	5.60526	696	403	293	13.1479					8.82022	4.725	2878	1643	1235	9.98	4.06786	3374	1508	1866
6.42727	8.16022	341	245	96	6.41528	6.63905	481	298	183	6.00124	5.60526	696	403	293	13.1479					8.90843	4.73	2878	1642	1236	9.99	4.06786	3374	1508	1866
6.42727	8.16022	342	246	96	6.4217	6.63905	481	298	183	6.00124	5.60526	696	403	293	13.1479					8.90843	4.735	2878	1638	1240	10	4.06786	3375	1508	1867
6.42727	8.1696	342	246	96	6.4217	6.63905	481	298	183	6.00729	5.60526	696	403	293	13.1479					8.90843	4.74	2878	1635	1243	10	4.06786	3375	1508	1867
6.42727	8.17898	342	246	96	6.4217	6.70414	481	298	183	6.01336	5.60526	696	403	293	13.1479					8.90843	4.74	2878	1633	1245	10	4.10774	3376	1508	1868
6.42727	8.17898	342	246	96	6.4217	6.70414	481	298	183	6.01942	5.60526	696	403	293	13.1479					8.90843	4.745	2878	1633	1245	10	4.10774	3377	1508	1869
6.42727	8.18836	342	246	96	6.4217	6.70414	481	298	183	6.01942	5.60526	696	402	294	13.1479					8.90843	4.75	2878	1633	1245	10	4.10774	3377	1508	1869
6.49091	8.18836	342	246	96	6.4217	6.70414	481	298	183	6.02548	5.60526	697	403	294	13.1479					8.90843	4.755	2881	1636	1245	10	4.10774	3378	1510	1868
6.49091	8.19774	342	246	96	6.4217	6.70414	481	298	183	6.03154	5.65622	697	403	294	13.1479					8.90843	4.755	2885	1640	1245	10	4.10774	3379	1511	1868
6.49091	8.20712	344	248	96	6.4217	6.70414	481	298	183	6.03761	5.65622	697	403	294	13.1783					8.90843	4.76	2888	1643	1245	10	4.10774	3380	1512	1868
6.49091	8.20712	344	248	96	6.48591	6.70414	481	298	183	6.03761	5.65622	697	403	294	13.1783					8.90843	4.765	2888	1643	1245	10.1	4.10774	3381	1513	1868
6.49091	8.2165	344	248	96	6.48591	6.70414	481	298	183	6.04367	5.65622	697	403	294	13.1783					8.90843	4.77	2888	1643	1245	10.1	4.10774	3382	1514	1868
6.49091	8.22588	344	248	96	6.48591	6.70414	481	298	183	6.04973	5.65622	697	403	294	13.1783					8.90843	4.77	2888	1643	1245	10.1	4.10774	3383	1515	1868
6.49091	8.22588	344	248	96	6.48591	6.70414	481	298	183	6.05579	5.65622	697	403	294	13.1783					8.90843	4.775	2888	1643	1245	10.1	4.10774	3384	1517	1867
6.49091	8.23526	344	248	96	6.48591	6.70414	481	298	183	6.05579	5.65622	697	403	294	13.1783					8.99663	4.78	2888	1643	1245	10.1	4.10774	3385	1518	1867
6.49091	8.24464	344	248	96	6.48591	6.70414	481	298	183	6.06186	5.65622	697	402	295	13.1783					8.99663	4.785	2888	1643	1245	10.1	4.10774	3386	1518	1868
6.49091	8.24464	344	248	96	6.48591	6.76923	481	298	183	6.06186	5.65622	698	403	295	13.1783					8.99663	4.785	2888	1643	1245	10.1	4.14762	3387	1518	1869
6.49091	8.25401	345	249	96	6.48591	6.76923	481	298	183	6.06186	5.65622	698	403	295	13.1783					8.99663	4.79	2888	1643	1245	10.1	4.14762	3388	1518	1870
6.49091	8.26339	345	249	96	6.48591	6.76923	481	298	183	6.06186	5.65622	698	403	295	13.1783					8.99663	4.795	2888	1643	1245	10.1	4.14762	3388	1518	1870
6.49091	8.27277	345	249	96	6.48591	6.76923	481	298	183	6.06186	5.65622	698	403	295	13.1783					8.99663	4.8	2888	1643	1245	10.1	4.14762	3389	1518	1871
6.55455	8.27277	345	249	96	6.48591	6.76923	481	298	183	6.06186	5.70718	699	403	296	13.1783					8.99663	4.8	2889	1644	1245	10.1	4.14762	3390	1518	1872
6.55455	8.28215	345	249	96	6.48591	6.76923	481	298	183	6.06186	5.70718	699	403	296	13.1783					8.99663	4.805	2892	1647	1245	10.1	4.14762	3391	1518	1873
6.55455	8.29153	345	249	96	6.48591	6.76923	481	298	183	6.12247	5.70718	699	403	296	13.1783					8.99663	4.81	2896	1651	1245	10.1	4.14762	3392	1518	1874
6.55455	8.30091	345	249	96	6.55013	6.76923	481	298	183	6.12247	5.70718	700	403	297	13.1783					8.99663	4.815	2898	1653	1245	10.2	4.14762	3392	1518	1874
6.55455	8.31029	345	249	96	6.55013	6.76923	481	298	183	6.12247	5.70718	700	403	297	13.1783					8.99663	4.82	2898	1653	1245	10.2	4.14762	3392	1519	1873
6.55455	8.31967	347	251	96	6.55013	6.76923	481	298	183	6.12247	5.70718	700	403	297	13.1783					8.99663	4.82	2898	1653	1245	10.2	4.14762	3392	1519	1873
6.55455	8.31967	348	252	96	6.55013	6.76923	481	298	183	6.12247	5.70718	700	402	298	13.1783					8.99663	4.825	2898	1653	1245	10.2	4.14762	3392	1520	1872
6.55455	8.32905	349	253	96	6.55013	6.76923	482	299	183	6.12247	5.70718	701	403	298	13.1783					9.08483	4.83	2898	1653	1245	10.2	4.14762	3392	1521	1871
6.55455	8.33843	349	253	96	6.55013	6.83432	482	299	183	6.12247	5.70718	701	403	298	13.1783					9.08483	4.835	2898	1653	1245	10.2	4.1875	3392	1521	1871
6.55455	8.34781	349	253	96	6.55013	6.83432	482	299	183	6.12247	5.70718	701	403	298	13.1783					9.08483	4.835	2898	1653	1245	10.2	4.1875	3392	1522	1870
6.55455	8.34781	349	253	96	6.55013	6.83432	482	299	183	6.12247	5.70718	701	403	298	13.1783					9.08483	4.84	2898	1653	1245	10.2	4.1875	3392	1522	1870
6.55455	8.35719	349	253	96	6.55013	6.83432	482	299	183	6.12247	5.70718	702	404	298	13.1783					9.08483	4.845	2898	1653	1245	10.2	4.1875	3392	1523	1869
6.55455	8.36657	349	253	96	6.55013	6.83432	482	299	183	6.12247	5.75813	702	403	299	13.2088					9.08483	4.85	2898	1653	1245	10.2	4.1875	3393	1524	1869
6.61818	8.37595	349	253	96	6.55013	6.83432	482	299	183	6.12247	5.75813	702	403	299	13.2088					9.08483	4.85	2898	1653	1245	10.2	4.1875	3394	1525	1869
6.61818	8.37595	349	253	96	6.55013	6.83432	482	299	183	6.12247	5.75813	703	404	299	13.2088					9.08483	4.855	2898	1650	1248	10.2	4.1875	3396	1526	1870
6.61818	8.38533	349	253	96	6.55013	6.83432	482	299	183	6.12247	5.75813	703	404	299	13.2088					9.08483	4.86	2898	1646	1252	10.2	4.1875	3397	1527	1870
6.61818	8.39471	350	253	97	6.61435	6.83432	482	299	183	6.18309	5.75813	703	404	299	13.2088					9.08483	4.865	2898	1643	1255	10.3	4.1875	3398	1528	1870
6.61818	8.39471	351	254	97	6.61435	6.83432	483	299	184	6.18309	5.75813	703	404	299	13.2088					9.08483	4.87	2898	1643	1255	10.3	4.1875	3399	1529	1870
6.61818	8.40409	352	255	97	6.61435	6.83432	484	300	184	6.18309	5.75813	704	405	299	13.2088					9.08483	4.87	2898	1643	1255	10.3	4.1875	3400	1530	1870
6.61818	8.41347	352	255	97	6.61435	6.83432	485	300	185	6.18309	5.75813	704	404	300	13.2088					9.08483	4.875	2898	1643	1255	10.3	4.1875	3401	1531	1870
6.61818	8.42285	353	256	97	6.61435	6.83432	487	301	186	6.18309	5.75813	704	404	300	13.2088					9.17303	4.88	2898	1643	1255	10.3	4.1875	3403	1532	1871
6.61818	8.43223	353	256	97	6.61435	6.83432	487	301	186	6.18309	5.75813	704	404	300	13.2088					9.17303	4.885	2898	1643	1255	10.3	4.1875	3404	1533	1871
6.61818	8.43223	353	256	97	6.61435	6.89941	487	301	186	6.18309	5.75813	705	405	300	13.2088					9.17303	4.89	2898	1643	1255	10.3	4.22738	3405	1533	1872
6.61818	8.44161	353	256	97	6.61435	6.89941	487	301	186	6.18309	5.80909	705	405	300	13.2088					9.17303	4.89	2898	1643	1255	10.3	4.22738	3406	1534	1872
6.61818	8.44161	353	256	97	6.61435	6.89941	487	301	186	6.18309	5.80909	705	405	300	13.2088					9.17303	4.895	2898	1643	1255	10.3	4.22738	3407	1535	1872
6.61818	8.46036	354	257	97	6.61435	6.89941	487	301	186	6.18309	5.80909	706	405	301	13.2088					9.17303	4.9	2901	1646	1255	10.3	4.22738	3409	1536	1873
6.68182	8.46036	354	257	97	6.61435	6.89941	487	301	186	6.18309	5.80909	706	405	301	13.2088					9.17303	4.905	2904	1649	1255	10.3	4.22738	3410	1536	1874
6.68182	8.46974	354	257	97	6.61435	6.89941	487	301	186	6.18309	5.80909	706	405	301	13.2088					9.17303	4.91	2908	1653	1255	10.3	4.22738	3411	1537	1874
6.68182	8.47912	354	257	97	6.61435	6.89941	487	301	186	6.18309	5.80909	707	406	301	13.2088					9.17303	4.91	2908	1653	1255	10.3	4.22738	3412	1538	1874
6.68182	8.4885	354	257	97	6.61435	6.89941	487	301	186	6.24372	5.80909	707	405	302	13.2088					9.17303	4.915	2908	1653	1255	10.3	4.22738	3412	1539	1873
6.68182	8.49788	354	257	97	6.67857	6.89941	487	301	186	6.24372	5.80909	708	406	302	13.2088					9.17303	4.92	2908	1651	1257	10.4	4.22738	3412	1539	1873
6.68182	8.49788	354	257	97	6.67857	6.89941	487	301	186	6.24372	5.80909	708	406	302	13.2088					9.17303	4.925	2908	1648	1260	10.4	4.22738	3412	1540	1872
6.68182	8.50726	354	257	97	6.67857	6.89941	487	301	186	6.24372	5.80909	709	406	303	13.2088					9.17303	4.925	2908	1644	1264	10.4	4.22738	3412	1540	1872
6.68182	8.51664	354	257	97	6.67857	6.89941	487	301	186	6.24372	5.80909	709	406	303	13.2088					9.26124	4.93	2910	1645	1265	10.4	4.22738	3412	1541	1871
6.68182	8.51664	354	257	97	6.67857	6.9645	487	301	186	6.24372	5.80909	709	406	303	13.2088					9.26124	4.935	2914	1649	1265	10.4	4.26726	3412	1542	1870
6.68182	8.52602	354	257	97	6.67857	6.9645	487	301	186	6.24372	5.86005	710	406	304	13.2392					9.26124	4.94	2917	1652	1265	10.4	4.26726	3412	1542	1870
6.68182	8.52602	354	257	97	6.67857	6.9645	487	301	186	6.24372	5.86005	710	406	304	13.2392					9.26124	4.94	2918	1653	1265	10.4	4.26726	3412	1543	1869
6.68182	8.5354	354	257	97	6.67857	6.9645	487	301	186	6.24372	5.86005	711	407	304	13.2392					9.26124	4.945	2918	1653	1265	10.4	4.26726	3412	1543	1869
6.68182	8.54478	354	257	97	6.67857	6.9645	488	302	186	6.24372	5.86005	711	407	304	13.2392					9.26124	4.95	2919	1654	1265	10.4	4.26726	3413	1544	1869
6.74545	8.54478	354	257	97	6.67857	6.9645	488	302	186	6.24372	5.86005	711	407	304	13.2392					9.26124	4.95	2923	1658	1265	10.4	4.26726	3414	1545	1869
6.74545	8.55416	355	258	97	6.67857	6.9645	488	302	186	6.24372	5.86005	712	407	305	13.2392					9.26124	4.955	2926	1661	1265	10.4	4.26726	3415	1545	1870
6.74545	8.55416	355	258	97	6.67857	6.9645	488	302	186	6.24372	5.86005	713	408	305	13.2392					9.26124	4.96	2928	1661	1267	10.4	4.26726	3416	1546	1870
6.74545	8.56354	355	258	97	6.67857	6.9645	488	302	186	6.24372	5.86005	713	407	306	13.2392					9.26124	4.96	2928	1658	1270	10.4	4.26726	3416	1546	1870
6.74545	8.57292	355	258	97	6.74278	6.9645	488	302	186	6.30433	5.86005	714	408	306	13.2392					9.26124	4.965	2928	1654	1274	10.5	4.26726	3417	1547	1870
6.74545	8.57292	355	258	97	6.74278	6.9645	488	302	186	6.30433	5.86005	715	409	306	13.2392					9.26124	4.97	2928	1653	1275	10.5	4.26726	3418	1548	1870
6.74545	8.5823	355	258	97	6.74278	6.9645	488	302	186	6.30433	5.86005	715	409	306	13.2392					9.26124	4.97	2928	1653	1275	10.5	4.26726	3419	1548	1871
6.74545	8.59168	355	258	97	6.74278	6.9645	488	302	186	6.30433	5.911	716	409	307	13.2392					9.34944	4.975	2929	1654	1275	10.5	4.26726	3419	1549	1870
6.74545	8.59168	355	258	97	6.74278	7.02959	488	302	186	6.30433	5.911	717	410	307	13.2392					9.34944	4.98	2932	1657	1275	10.5	4.30714	3420	1549	1871
6.74545	8.60106	355	258	97	6.74278	7.02959	488	302	186	6.30433	5.911	717	410	307	13.2392					9.34944	4.985	2936	1661	1275	10.5	4.30714	3420	1550	1870
6.74545	8.61044	355	258	97	6.74278	7.02959	488	302	186	6.30433	5.911	718	410	308	13.2392					9.34944	4.985	2938	1663	1275	10.5	4.30714	3420	1550	1870
6.74545	8.61044	355	258	97	6.74278	7.02959	488	302	186	6.30433	5.911	718	410	308	13.2392					9.34944	4.99	2938	1663	1275	10.5	4.30714	3421	1551	1870
6.74545	8.61982	355	258	97	6.74278	7.02959	488	302	186	6.30433	5.911	719	411	308	13.2392					9.34944	4.995	2938	1663	1275	10.5	4.30714	3421	1552	1869
6.80909	8.6292	355	258	97	6.74278	7.02959	488	302	186	6.30433	5.911	720	411	309	13.2392					9.34944	5	2938	1660	1278	10.5	4.30714	3422	1552	1870
6.80909	8.6292	355	258	97	6.74278	7.02959	488	302	186	6.30433	5.911	720	411	309	13.2392					9.34944	5	2938	1657	1281	10.5	4.30714	3422	1553	1869
6.80909	8.63858	355	258	97	6.74278	7.02959	489	303	186	6.30433	5.911	720	411	309	13.2392					9.34944	5	2938	1654	1284	10.5	4.30714	3423	1553	1870
6.80909	8.64796	355	258	97	6.74278	7.02959	489	303	186	6.30433	5.911	720	411	309	13.2392					9.34944	5	2938	1653	1285	10.5	4.30714	3424	1554	1870
6.80909	8.64796	355	258	97	6.807	7.02959	489	303	186	6.36495	5.911	721	412	309	13.2392					9.34944	5	2938	1653	1285	10.6	4.30714	3425	1555	1870
6.80909	8.65734	355	258	97	6.807	7.09467	489	303	186	6.36495	5.911	721	411	310	13.2392					9.34944	5	2939	1654	1285	10.6	4.34702	3426	1555	1871
6.80909	8.66672	355	258	97	6.807	7.09467	489	303	186	6.36495	5.96196	721	411	310	13.2696					9.34944	5	2942	1657	1285	10.6	4.34702	3428	1556	1872
6.80909	8.66672	355	258	97	6.807	7.09467	489	303	186	6.36495	5.96196	721	411	310	13.2696					9.43764	5	2946	1661	1285	10.6	4.34702	3429	1556	1873
6.80909	8.67609	356	259	97	6.807	7.09467	489	303	186	6.36495	5.96196	721	411	310	13.2696					9.43764	5.05	2948	1663	1285	10.6	4.34702	3430	1557	1873
6.80909	8.68547	356	259	97	6.807	7.09467	489	303	186	6.36495	5.96196	722	412	310	13.2696					9.43764	5.05	2948	1663	1285	10.6	4.34702	3431	1558	1873
6.80909	8.69485	356	259	97	6.807	7.09467	489	303	186	6.36495	5.96196	722	412	310	13.2696					9.43764	5.05	2948	1663	1285	10.6	4.34702	3432	1558	1874
6.80909	8.69485	356	259	97	6.807	7.09467	489	303	186	6.36495	5.96196	722	412	310	13.2696					9.43764	5.05	2948	1663	1285	10.6	4.34702	3433	1559	1874
6.80909	8.70423	356	259	97	6.807	7.09467	489	303	186	6.36495	5.96196	722	411	311	13.2696					9.43764	5.05	2948	1663	1285	10.6	4.34702	3434	1560	1874
6.87273	8.71361	356	259	97	6.807	7.09467	489	303	186	6.36495	5.96196	722	411	311	13.2696					9.43764	5.05	2948	1663	1285	10.6	4.34702	3435	1561	1874
6.87273	8.71361	356	259	97	6.807	7.09467	489	303	186	6.36495	5.96196	723	412	311	13.2696					9.43764	5.05	2948	1663	1285	10.6	4.34702	3435	1561	1874
6.87273	8.72299	356	259	97	6.807	7.09467	489	303	186	6.36495	5.96196	723	412	311	13.2696					9.43764	5.05	2948	1663	1285	10.6	4.34702	3436	1562	1874
6.87273	8.73237	356	259	97	6.807	7.15976	489	303	186	6.36495	5.96196	723	412	311	13.2696					9.43764	5.05	2948	1663	1285	10.6	4.3869	3437	1563	1874
6.87273	8.74175	356	259	97	6.87122	7.15976	489	303	186	6.36495	5.96196	724	412	312	13.2696					9.43764	5.05	2948	1663	1285	10.7	4.3869	3438	1564	1874
6.87273	8.74175	357	260	97	6.87122	7.15976	490	304	186	6.42557	6.01292	724	412	312	13.2696					9.43764	5.05	2948	1663	1285	10.7	4.3869	3439	1565	1874
6.87273	8.75113	357	260	97	6.87122	7.15976	490	304	186	6.42557	6.01292	725	413	312	13.2696					9.43764	5.05	2948	1663	1285	10.7	4.3869	3440	1566	1874
6.87273	8.76051	357	260	97	6.87122	7.15976	490	304	186	6.42557	6.01292	725	412	313	13.2696					9.43764	5.1	2948	1663	1285	10.7	4.3869	3440	1566	1874
6.87273	8.76051	357	260	97	6.87122	7.15976	490	304	186	6.42557	6.01292	725	412	313	13.2696					9.52584	5.1	2948	1663	1285	10.7	4.3869	3441	1567	1874
6.87273	8.76989	357	260	97	6.87122	7.15976	491	305	186	6.42557	6.01292	726	413	313	13.2696					9.52584	5.1	2948	1663	1285	10.7	4.3869	3442	1568	1874
6.87273	8.77927	357	260	97	6.87122	7.15976	491	305	186	6.42557	6.01292	727	414	313	13.2696					9.52584	5.1	2948	1663	1285	10.7	4.3869	3443	1569	1874
6.87273	8.77927	357	260	97	6.87122	7.15976	491	305	186	6.42557	6.01292	727	413	314	13.2696					9.52584	5.1	2949	1664	1285	10.7	4.3869	3444	1570	1874
6.87273	8.78865	359	262	97	6.87122	7.15976	491	305	186	6.42557	6.01292	727	413	314	13.2696					9.52584	5.1	2953	1668	1285	10.7	4.3869	3445	1571	1874
6.93636	8.79803	360	263	97	6.87122	7.15976	491	305	186	6.42557	6.01292	728	413	315	13.2696					9.52584	5.1	2957	1672	1285	10.7	4.3869	3446	1572	1874
6.93636	8.79803	361	264	97	6.87122	7.15976	491	305	186	6.42557	6.01292	728	413	315	13.2696					9.52584	5.1	2958	1671	1287	10.7	4.3869	3447	1573	1874
6.93636	8.80741	361	264	97	6.87122	7.15976	492	306	186	6.42557	6.01292	729	414	315	13.2696					9.52584	5.1	2958	1667	1291	10.7	4.3869	3449	1575	1874
6.93636	8.80741	361	264	97	6.87122	7.15976	492	306	186	6.42557	6.06388	729	413	316	13.3001					9.52584	5.1	2958	1664	1294	10.7	4.3869	3450	1576	1874
6.93636	8.81679	361	264	97	6.87122	7.22485	492	306	186	6.42557	6.06388	730	414	316	13.3001					9.52584	5.1	2958	1663	1295	10.7	4.42679	3451	1577	1874
6.93636	8.82617	361	264	97	6.93543	7.22485	492	306	186	6.48619	6.06388	730	414	316	13.3001					9.52584	5.1	2958	1663	1295	10.8	4.42679	3452	1578	1874
6.93636	8.82617	361	264	97	6.93543	7.22485	492	306	186	6.48619	6.06388	730	414	316	13.3001					9.52584	5.1	2958	1663	1295	10.8	4.42679	3453	1579	1874
6.93636	8.83555	361	264	97	6.93543	7.22485	492	306	186	6.48619	6.06388	730	414	316	13.3001					9.52584	5.1	2958	1663	1295	10.8	4.42679	3455	1581	1874
6.93636	8.84493	361	264	97	6.93543	7.22485	492	306	186	6.48619	6.06388	730	414	316	13.3001					9.61404	5.1	2958	1663	1295	10.8	4.42679	3456	1582	1874
6.93636	8.84493	361	264	97	6.93543	7.22485	492	306	186	6.48619	6.06388	731	415	316	13.3001					9.61404	5.15	2958	1663	1295	10.8	4.42679	3457	1583	1874
6.93636	8.85431	361	264	97	6.93543	7.22485	492	306	186	6.48619	6.06388	731	415	316	13.3001					9.61404	5.15	2958	1663	1295	10.8	4.42679	3459	1584	1875
6.93636	8.85431	361	264	97	6.93543	7.22485	492	306	186	6.48619	6.06388	731	415	316	13.3001					9.61404	5.15	2958	1663	1295	10.8	4.42679	3461	1586	1875
6.93636	8.86369	361	264	97	6.93543	7.22485	492	306	186	6.48619	6.06388	731	414	317	13.3001					9.61404	5.15	2958	1663	1295	10.8	4.42679	3463	1587	1876
7	8.87307	361	264	97	6.93543	7.22485	492	306	186	6.48619	6.06388	731	414	317	13.3001					9.61404	5.15	2958	1663	1295	10.8	4.42679	3466	1588	1878
7	8.87307	361	264	97	6.93543	7.22485	492	306	186	6.48619	6.06388	731	414	317	13.3001					9.61404	5.15	2958	1663	1295	10.8	4.42679	3468	1590	1878
7	8.88245	361	264	97	6.93543	7.22485	492	306	186	6.48619	6.11483	731	414	317	13.3001					9.61404	5.15	2958	1663	1295	10.8	4.42679	3470	1591	1879
7	8.89182	361	264	97	6.93543	7.22485	492	306	186	6.48619	6.11483	732	415	317	13.3001					9.61404	5.15	2958	1663	1295	10.8	4.42679	3472	1593	1879
7	8.89182	361	264	97	6.93543	7.22485	492	306	186	6.48619	6.11483	732	415	317	13.3001					9.61404	5.15	2958	1663	1295	10.8	4.42679	3474	1594	1880
7	8.9012	361	264	97	6.99965	7.28994	492	306	186	6.48619	6.11483	732	415	317	13.3001					9.61404	5.15	2958	1663	1295	10.9	4.46667	3476	1596	1880
7	8.91058	361	264	97	6.99965	7.28994	492	306	186	6.5468	6.11483	732	415	317	13.3001					9.61404	5.15	2958	1663	1295	10.9	4.46667	3478	1597	1881
7	8.91996	361	264	97	6.99965	7.28994	492	306	186	6.5468	6.11483	732	415	317	13.3001					9.61404	5.2	2958	1663	1295	10.9	4.46667	3480	1599	1881
7	8.91996	361	264	97	6.99965	7.28994	492	306	186	6.5468	6.11483	733	416	317	13.3001					9.70225	5.2	2958	1663	1295	10.9	4.46667	3482	1600	1882
7	8.92934	361	264	97	6.99965	7.28994	492	306	186	6.5468	6.11483	733	416	317	13.3001					9.70225	5.2	2958	1663	1295	10.9	4.46667	3484	1602	1882
7	8.93872	361	264	97	6.99965	7.28994	492	306	186	6.5468	6.11483	733	415	318	13.3001					9.70225	5.2	2958	1663	1295	10.9	4.46667	3486	1603	1883
7	8.9481	361	264	97	6.99965	7.28994	492	306	186	6.5468	6.11483	733	415	318	13.3001					9.70225	5.2	2958	1663	1295	10.9	4.46667	3488	1605	1883
7	8.95748	361	264	97	6.99965	7.28994	492	306	186	6.5468	6.11483	734	416	318	13.3001					9.70225	5.2	2959	1664	1295	10.9	4.46667	3490	1607	1883
7.06364	8.96686	361	264	97	6.99965	7.28994	492	306	186	6.5468	6.16579	734	416	318	13.3305					9.70225	5.2	2963	1668	1295	10.9	4.46667	3492	1608	1884
7.06364	8.97624	361	264	97	6.99965	7.28994	492	306	186	6.5468	6.16579	735	417	318	13.3305					9.70225	5.2	2966	1671	1295	10.9	4.46667	3493	1609	1884
7.06364	8.98562	361	264	97	6.99965	7.35503	492	306	186	6.5468	6.16579	735	417	318	13.3305					9.70225	5.2	2968	1672	1296	10.9	4.50655	3494	1609	1885
7.06364	8.995	361	264	97	6.99965	7.35503	492	306	186	6.5468	6.16579	735	417	318	13.3305					9.70225	5.2	2968	1668	1300	10.9	4.50655	3496	1610	1886
7.06364	8.995	361	264	97	6.99965	7.35503	492	306	186	6.5468	6.16579	735	417	318	13.3305					9.70225	5.2	2968	1664	1304	10.9	4.50655	3497	1610	1887
7.06364	9.00438	361	264	97	7.06387	7.35503	492	306	186	6.5468	6.16579	736	417	319	13.3305					9.70225	5.25	2968	1663	1305	11	4.50655	3498	1611	1887
7.06364	9.01376	362	265	97	7.06387	7.35503	492	306	186	6.60742	6.16579	736	417	319	13.3305					9.70225	5.25	2968	1663	1305	11	4.50655	3499	1612	1887
7.06364	9.02314	362	265	97	7.06387	7.35503	492	306	186	6.60742	6.16579	737	418	319	13.3305					9.70225	5.25	2969	1664	1305	11	4.50655	3500	1612	1888
7.06364	9.03252	362	265	97	7.06387	7.35503	492	306	186	6.60742	6.16579	737	418	319	13.3305					9.79045	5.25	2972	1667	1305	11	4.50655	3502	1613	1889
7.06364	9.03252	362	265	97	7.06387	7.35503	492	306	186	6.60742	6.16579	737	418	319	13.3305					9.79045	5.25	2976	1671	1305	11	4.50655	3503	1613	1890
7.06364	9.0419	362	265	97	7.06387	7.35503	492	306	186	6.60742	6.16579	737	418	319	13.3305					9.79045	5.25	2978	1673	1305	11	4.50655	3503	1614	1889
7.06364	9.05128	362	265	97	7.06387	7.35503	492	306	186	6.60742	6.16579	737	417	320	13.3305					9.79045	5.25	2978	1673	1305	11	4.50655	3504	1615	1889
7.06364	9.05128	362	265	97	7.06387	7.35503	492	306	186	6.60742	6.21675	738	418	320	13.3305					9.79045	5.25	2978	1673	1305	11	4.50655	3505	1615	1890
7.12727	9.06066	362	265	97	7.06387	7.35503	493	307	186	6.60742	6.21675	738	418	320	13.3305					9.79045	5.25	2978	1673	1305	11	4.50655	3506	1616	1890
7.12727	9.07004	362	265	97	7.06387	7.35503	493	307	186	6.60742	6.21675	738	418	320	13.3305					9.79045	5.25	2978	1673	1305	11	4.50655	3506	1616	1890
7.12727	9.07004	362	265	97	7.06387	7.35503	493	307	186	6.60742	6.21675	738	418	320	13.3305					9.79045	5.25	2978	1673	1305	11	4.50655	3507	1617	1890
7.12727	9.07942	362	265	97	7.06387	7.42012	493	307	186	6.60742	6.21675	738	417	321	13.3305					9.79045	5.25	2978	1673	1305	11	4.54643	3508	1618	1890
7.12727	9.0888	362	265	97	7.06387	7.42012	493	307	186	6.60742	6.21675	739	418	321	13.3305					9.79045	5.25	2978	1673	1305	11	4.54643	3509	1618	1891
7.12727	9.0888	362	265	97	7.06387	7.42012	493	307	186	6.60742	6.21675	739	418	321	13.3305					9.79045	5.25	2979	1673	1306	11	4.54643	3511	1619	1892
7.12727	9.09818	362	265	97	7.12808	7.42012	493	307	186	6.66805	6.21675	739	418	321	13.3305					9.79045	5.3	2982	1673	1309	11.1	4.54643	3512	1621	1891
7.12727	9.09818	362	265	97	7.12808	7.42012	493	307	186	6.66805	6.21675	739	418	321	13.3305					9.79045	5.3	2986	1673	1313	11.1	4.54643	3514	1622	1892
7.12727	9.10755	363	266	97	7.12808	7.42012	493	307	186	6.66805	6.21675	740	418	322	13.3305					9.87865	5.3	2988	1673	1315	11.1	4.54643	3515	1623	1892
7.12727	9.11693	364	267	97	7.12808	7.42012	493	307	186	6.66805	6.21675	740	418	322	13.3305					9.87865	5.3	2988	1673	1315	11.1	4.54643	3517	1624	1893
7.12727	9.11693	365	268	97	7.12808	7.42012	493	307	186	6.66805	6.21675	740	418	322	13.3609					9.87865	5.3	2988	1673	1315	11.1	4.54643	3518	1625	1893
7.12727	9.12631	365	268	97	7.12808	7.42012	493	307	186	6.66805	6.2677	740	418	322	13.3609					9.87865	5.3	2988	1673	1315	11.1	4.54643	3520	1627	1893
7.12727	9.13569	367	270	97	7.12808	7.42012	493	307	186	6.66805	6.2677	740	418	322	13.3609					9.87865	5.3	2988	1673	1315	11.1	4.54643	3522	1628	1894
7.19091	9.13569	369	272	97	7.12808	7.42012	493	307	186	6.66805	6.2677	740	418	322	13.3609					9.87865	5.3	2988	1673	1315	11.1	4.54643	3522	1628	1894
7.19091	9.14507	369	272	97	7.12808	7.42012	493	307	186	6.66805	6.2677	740	418	322	13.3609					9.87865	5.3	2988	1673	1315	11.1	4.54643	3523	1629	1894
7.19091	9.15445	370	273	97	7.12808	7.48521	493	307	186	6.66805	6.2677	740	418	322	13.3609					9.87865	5.3	2988	1673	1315	11.1	4.58631	3524	1630	1894
7.19091	9.15445	370	273	97	7.12808	7.48521	493	307	186	6.66805	6.2677	740	418	322	13.3609					9.87865	5.3	2989	1674	1315	11.1	4.58631	3524	1630	1894
7.19091	9.16383	371	274	97	7.12808	7.48521	493	307	186	6.66805	6.2677	740	418	322	13.3609					9.87865	5.3	2993	1678	1315	11.1	4.58631	3525	1631	1894
7.19091	9.16383	371	274	97	7.12808	7.48521	493	307	186	6.66805	6.2677	740	418	322	13.3609					9.87865	5.3	2997	1682	1315	11.1	4.58631	3525	1631	1894
7.19091	9.17321	371	274	97	7.1923	7.48521	493	307	186	6.66805	6.2677	740	418	322	13.3609					9.87865	5.3	2998	1683	1315	11.2	4.58631	3526	1632	1894
7.19091	9.17321	371	274	97	7.1923	7.48521	493	307	186	6.72866	6.2677	740	418	322	13.3609					9.87865	5.3	2998	1683	1315	11.2	4.58631	3527	1633	1894
7.19091	9.18259	372	275	97	7.1923	7.48521	493	307	186	6.72866	6.2677	740	418	322	13.3609					9.96685	5.3	2998	1683	1315	11.2	4.58631	3527	1633	1894
7.19091	9.19197	372	275	97	7.1923	7.48521	493	307	186	6.72866	6.31866	740	418	322	13.3609					9.96685	5.35	2998	1680	1318	11.2	4.58631	3529	1634	1895
7.19091	9.20135	372	275	97	7.1923	7.48521	493	307	186	6.72866	6.31866	740	418	322	13.3609					9.96685	5.35	2998	1676	1322	11.2	4.58631	3530	1635	1895
7.19091	9.20135	372	275	97	7.1923	7.48521	493	307	186	6.72866	6.31866	740	418	322	13.3609					9.96685	5.35	2998	1673	1325	11.2	4.58631	3532	1636	1896
7.19091	9.21073	372	275	97	7.1923	7.48521	494	307	187	6.72866	6.31866	740	418	322	13.3609					9.96685	5.35	2998	1673	1325	11.2	4.58631	3533	1637	1896
7.25455	9.22011	372	275	97	7.1923	7.48521	494	307	187	6.72866	6.31866	740	417	323	13.3609					9.96685	5.35	2998	1673	1325	11.2	4.58631	3534	1638	1896
7.25455	9.22949	373	276	97	7.1923	7.5503	494	307	187	6.72866	6.31866	742	419	323	13.3609					9.96685	5.35	3000	1675	1325	11.2	4.62619	3536	1639	1897
7.25455	9.23887	374	277	97	7.1923	7.5503	494	307	187	6.72866	6.31866	742	418	324	13.3609					9.96685	5.35	3004	1679	1325	11.2	4.62619	3537	1640	1897
7.25455	9.23887	374	277	97	7.1923	7.5503	494	307	187	6.72866	6.31866	743	419	324	13.3609					9.96685	5.35	3006	1681	1325	11.2	4.62619	3538	1641	1897
7.25455	9.24825	374	277	97	7.1923	7.5503	494	307	187	6.72866	6.31866	743	419	324	13.3609					9.96685	5.35	3008	1683	1325	11.2	4.62619	3541	1644	1897
7.25455	9.25763	374	277	97	7.1923	7.5503	494	307	187	6.72866	6.31866	744	420	324	13.3609					9.96685	5.35	3008	1683	1325	11.2	4.62619	3543	1646	1897
7.25455	9.26701	374	277	97	7.25652	7.5503	495	307	188	6.72866	6.31866	744	419	325	13.3609					9.96685	5.35	3008	1683	1325	11.3	4.62619	3545	1649	1896
7.25455	9.27639	374	277	97	7.25652	7.5503	495	307	188	6.78928	6.31866	746	421	325	13.3914					9.96685	5.35	3008	1683	1325	11.3	4.62619	3547	1651	1896
7.25455	9.28577	374	277	97	7.25652	7.5503	495	307	188	6.78928	6.36962	746	420	326	13.3914					10.0551	5.35	3008	1683	1325	11.3	4.62619	3549	1654	1895
7.25455	9.28577	374	277	97	7.25652	7.5503	495	307	188	6.78928	6.36962	747	421	326	13.3914					10.0551	5.4	3008	1683	1325	11.3	4.62619	3551	1656	1895
7.25455	9.29515	374	277	97	7.25652	7.5503	495	307	188	6.78928	6.36962	747	420	327	13.3914					10.0551	5.4	3008	1683	1325	11.3	4.62619	3554	1659	1895
7.25455	9.30453	374	277	97	7.25652	7.5503	495	307	188	6.78928	6.36962	748	421	327	13.3914					10.0551	5.4	3008	1683	1325	11.3	4.62619	3556	1662	1894
7.25455	9.31391	374	277	97	7.25652	7.5503	496	308	188	6.78928	6.36962	748	421	327	13.3914					10.0551	5.4	3008	1683	1325	11.3	4.62619	3558	1664	1894
7.31818	9.31391	374	277	97	7.25652	7.5503	496	308	188	6.78928	6.36962	750	422	328	13.3914					10.0551	5.4	3008	1683	1325	11.3	4.62619	3560	1665	1895
7.31818	9.32328	374	277	97	7.25652	7.61538	496	308	188	6.78928	6.36962	750	422	328	13.3914					10.0551	5.4	3008	1683	1325	11.3	4.66607	3563	1666	1897
7.31818	9.33266	374	277	97	7.25652	7.61538	496	308	188	6.78928	6.36962	750	422	328	13.3914					10.0551	5.4	3008	1683	1325	11.3	4.66607	3565	1667	1898
7.31818	9.33266	374	277	97	7.25652	7.61538	496	308	188	6.78928	6.36962	750	422	328	13.3914					10.0551	5.4	3008	1683	1325	11.3	4.66607	3567	1668	1899
7.31818	9.34204	374	277	97	7.25652	7.61538	496	308	188	6.78928	6.36962	750	422	328	13.3914					10.0551	5.4	3008	1683	1325	11.3	4.66607	3570	1669	1901
7.31818	9.35142	375	278	97	7.25652	7.61538	496	308	188	6.78928	6.36962	750	422	328	13.3914					10.0551	5.4	3008	1683	1325	11.3	4.66607	3572	1671	1901
7.31818	9.35142	376	279	97	7.32074	7.61538	496	308	188	6.78928	6.42057	750	422	328	13.3914					10.0551	5.4	3008	1683	1325	11.4	4.66607	3575	1672	1903
7.31818	9.3608	376	279	97	7.32074	7.61538	496	308	188	6.78928	6.42057	750	422	328	13.3914					10.0551	5.4	3010	1683	1327	11.4	4.66607	3577	1673	1904
7.31818	9.37018	376	279	97	7.32074	7.61538	496	308	188	6.84989	6.42057	750	422	328	13.3914					10.1433	5.45	3013	1683	1330	11.4	4.66607	3579	1674	1905
7.31818	9.37018	376	279	97	7.32074	7.61538	496	308	188	6.84989	6.42057	751	423	328	13.3914					10.1433	5.45	3017	1683	1334	11.4	4.66607	3581	1676	1905
7.31818	9.37956	376	279	97	7.32074	7.61538	496	308	188	6.84989	6.42057	751	423	328	13.3914					10.1433	5.45	3018	1683	1335	11.4	4.66607	3583	1677	1906
7.31818	9.37956	376	279	97	7.32074	7.61538	496	308	188	6.84989	6.42057	751	423	328	13.3914					10.1433	5.45	3018	1683	1335	11.4	4.66607	3586	1679	1907
7.31818	9.37956	376	279	97	7.32074	7.61538	496	308	188	6.84989	6.42057	751	423	328	13.3914					10.1433	5.45	3018	1683	1335	11.4	4.66607	3588	1680	1908
7.38182	9.37956	376	279	97	7.32074	7.68047	496	308	188	6.84989	6.42057	751	423	328	13.3914					10.1433	5.45	3018	1683	1335	11.4	4.70595	3590	1681	1909
7.38182	9.37956	376	279	97	7.32074	7.68047	496	308	188	6.84989	6.42057	751	423	328	13.3914					10.1433	5.45	3018	1683	1335	11.4	4.70595	3592	1683	1909
7.38182	9.37956	376	279	97	7.32074	7.68047	496	308	188	6.84989	6.42057	751	423	328	13.3914					10.1433	5.45	3018	1683	1335	11.4	4.70595	3594	1684	1910
7.38182	9.37956	376	279	97	7.32074	7.68047	496	308	188	6.84989	6.42057	751	423	328	13.3914					10.1433	5.45	3018	1683	1335	11.4	4.70595	3597	1686	1911
7.38182	9.37956	376	279	97	7.32074	7.68047	496	308	188	6.84989	6.42057	751	423	328	13.4218					10.1433	5.45	3018	1683	1335	11.4	4.70595	3599	1687	1912
7.38182	9.37956	377	280	97	7.32074	7.68047	496	308	188	6.84989	6.47153	751	423	328	13.4218					10.1433	5.45	3018	1683	1335	11.4	4.70595	3602	1689	1913
7.38182	9.47336	377	280	97	7.32074	7.68047	496	308	188	6.84989	6.47153	751	423	328	13.4218					10.1433	5.45	3018	1683	1335	11.4	4.70595	3604	1690	1914
7.38182	9.47336	377	280	97	7.38495	7.68047	496	308	188	6.84989	6.47153	751	423	328	13.4218					10.1433	5.45	3018	1683	1335	11.5	4.70595	3607	1692	1915
7.38182	9.47336	377	280	97	7.38495	7.68047	496	308	188	6.91052	6.47153	751	423	328	13.4218					10.1433	5.45	3018	1683	1335	11.5	4.70595	3610	1693	1917
7.38182	9.47336	378	281	97	7.38495	7.74556	496	308	188	6.91052	6.47153	751	423	328	13.4218					10.2315	5.5	3018	1683	1335	11.5	4.74583	3612	1695	1917
7.38182	9.47336	378	281	97	7.38495	7.74556	496	308	188	6.91052	6.47153	751	423	328	13.4218					10.2315	5.5	3018	1683	1335	11.5	4.74583	3615	1697	1918
7.38182	9.47336	379	282	97	7.38495	7.74556	496	308	188	6.91052	6.47153	751	423	328	13.4218					10.2315	5.5	3018	1683	1335	11.5	4.74583	3617	1698	1919
7.38182	9.47336	379	282	97	7.38495	7.74556	496	308	188	6.91052	6.47153	751	423	328	13.4218					10.2315	5.5	3018	1683	1335	11.5	4.74583	3620	1700	1920
7.44545	9.47336	379	282	97	7.38495	7.74556	496	308	188	6.91052	6.47153	751	423	328	13.4218					10.2315	5.5	3018	1683	1335	11.5	4.74583	3623	1702	1921
7.44545	9.47336	379	282	97	7.38495	7.74556	497	309	188	6.91052	6.47153	751	423	328	13.4218					10.2315	5.5	3018	1683	1335	11.5	4.74583	3626	1704	1922
7.44545	9.47336	379	282	97	7.38495	7.74556	498	310	188	6.91052	6.47153	751	423	328	13.4218					10.2315	5.5	3018	1683	1335	11.5	4.74583	3629	1706	1923
7.44545	9.47336	380	283	97	7.38495	7.74556	498	310	188	6.91052	6.47153	751	423	328	13.4218					10.2315	5.5	3018	1683	1335	11.5	4.74583	3632	1708	1924
7.44545	9.47336	380	283	97	7.38495	7.74556	498	310	188	6.91052	6.52249	751	423	328	13.4218					10.2315	5.5	3018	1683	1335	11.5	4.74583	3635	1710	1925
7.44545	9.47336	382	285	97	7.38495	7.74556	498	310	188	6.91052	6.52249	751	423	328	13.4218					10.2315	5.5	3019	1684	1335	11.5	4.74583	3638	1712	1926
7.44545	9.56715	382	285	97	7.38495	7.74556	498	310	188	6.91052	6.52249	751	423	328	13.4218					10.2315	5.5	3022	1687	1335	11.5	4.74583	3641	1714	1927
7.44545	9.56715	382	285	97	7.44917	7.74556	498	310	188	6.91052	6.52249	751	423	328	13.4218					10.2315	5.5	3026	1691	1335	11.6	4.74583	3644	1716	1928
7.44545	9.56715	383	286	97	7.44917	7.74556	499	311	188	6.91052	6.52249	751	423	328	13.4218					10.2315	5.5	3028	1692	1336	11.6	4.74583	3646	1717	1929
7.44545	9.56715	383	286	97	7.44917	7.81065	499	311	188	6.97113	6.52249	751	423	328	13.4218					10.3197	5.55	3028	1688	1340	11.6	4.78571	3648	1719	1929
7.44545	9.56715	384	287	97	7.44917	7.81065	499	311	188	6.97113	6.52249	751	423	328	13.4218					10.3197	5.55	3028	1684	1344	11.6	4.78571	3651	1720	1931
7.44545	9.56715	386	289	97	7.44917	7.81065	499	311	188	6.97113	6.52249	751	423	328	13.4218					10.3197	5.55	3028	1683	1345	11.6	4.78571	3653	1722	1931
7.44545	9.56715	386	289	97	7.44917	7.81065	499	311	188	6.97113	6.52249	751	423	328	13.4218					10.3197	5.55	3028	1683	1345	11.6	4.78571	3655	1724	1931
7.50909	9.56715	386	289	97	7.44917	7.81065	499	311	188	6.97113	6.52249	752	424	328	13.4218					10.3197	5.55	3028	1683	1345	11.6	4.78571	3658	1725	1933
7.50909	9.56715	386	289	97	7.44917	7.81065	499	311	188	6.97113	6.52249	752	424	328	13.4522					10.3197	5.55	3028	1683	1345	11.6	4.78571	3660	1727	1933
7.50909	9.56715	386	289	97	7.44917	7.81065	499	311	188	6.97113	6.52249	752	424	328	13.4522					10.3197	5.55	3028	1683	1345	11.6	4.78571	3662	1728	1934
7.50909	9.56715	386	289	97	7.44917	7.81065	499	311	188	6.97113	6.57344	752	424	328	13.4522					10.3197	5.55	3028	1683	1345	11.6	4.78571	3663	1729	1934
7.50909	9.56715	386	289	97	7.44917	7.81065	500	311	189	6.97113	6.57344	752	424	328	13.4522					10.3197	5.55	3028	1683	1345	11.6	4.78571	3665	1731	1934
7.50909	9.56715	386	289	97	7.44917	7.81065	500	311	189	6.97113	6.57344	752	424	328	13.4522					10.3197	5.55	3028	1683	1345	11.6	4.78571	3666	1732	1934
7.50909	9.56715	386	289	97	7.44917	7.81065	500	311	189	6.97113	6.57344	752	424	328	13.4522					10.3197	5.55	3028	1683	1345	11.6	4.78571	3667	1733	1934
7.50909	9.66095	386	289	97	7.51339	7.81065	500	311	189	6.97113	6.57344	752	424	328	13.4522					10.3197	5.55	3028	1683	1345	11.7	4.78571	3668	1734	1934
7.50909	9.66095	386	289	97	7.51339	7.81065	500	311	189	6.97113	6.57344	752	424	328	13.4522					10.3197	5.55	3028	1683	1345	11.7	4.78571	3669	1735	1934
7.50909	9.66095	388	290	98	7.51339	7.81065	500	311	189	6.97113	6.57344	752	424	328	13.4522					10.4079	5.6	3031	1686	1345	11.7	4.78571	3671	1737	1934
7.50909	9.66095	389	291	98	7.51339	7.81065	500	311	189	7.03175	6.57344	752	424	328	13.4522					10.4079	5.6	3035	1690	1345	11.7	4.78571	3672	1738	1934
7.50909	9.66095	389	291	98	7.51339	7.81065	500	311	189	7.03175	6.57344	752	424	328	13.4522					10.4079	5.6	3037	1691	1346	11.7	4.78571	3673	1739	1934
7.57273	9.66095	389	291	98	7.51339	7.81065	500	311	189	7.03175	6.57344	752	424	328	13.4522					10.4079	5.6	3038	1689	1349	11.7	4.78571	3675	1740	1935
7.57273	9.66095	390	292	98	7.51339	7.87574	500	311	189	7.03175	6.57344	752	424	328	13.4522					10.4079	5.6	3038	1685	1353	11.7	4.8256	3676	1741	1935
7.57273	9.66095	390	292	98	7.51339	7.87574	500	311	189	7.03175	6.6244	753	424	329	13.4522					10.4079	5.6	3038	1683	1355	11.7	4.8256	3678	1742	1936
7.57273	9.66095	391	293	98	7.51339	7.87574	500	311	189	7.03175	6.6244	753	424	329	13.4522					10.4079	5.6	3038	1683	1355	11.7	4.8256	3680	1744	1936
7.57273	9.66095	391	293	98	7.51339	7.87574	500	311	189	7.03175	6.6244	753	424	329	13.4522					10.4079	5.6	3038	1683	1355	11.7	4.8256	3681	1745	1936
7.57273	9.66095	391	293	98	7.51339	7.87574	500	311	189	7.03175	6.6244	753	424	329	13.4522					10.4079	5.6	3038	1683	1355	11.7	4.8256	3683	1746	1937
7.57273	9.66095	391	293	98	7.51339	7.87574	500	311	189	7.03175	6.6244	753	424	329	13.4522					10.4079	5.6	3038	1683	1355	11.7	4.8256	3684	1747	1937
7.57273	9.66095	391	293	98	7.51339	7.87574	500	311	189	7.03175	6.6244	753	424	329	13.4522					10.4079	5.6	3039	1683	1356	11.7	4.8256	3686	1748	1938
7.57273	9.66095	392	294	98	7.51339	7.87574	500	311	189	7.03175	6.6244	753	424	329	13.4522					10.4079	5.6	3042	1683	1359	11.7	4.8256	3688	1750	1938
7.57273	9.66095	392	294	98	7.5776	7.87574	500	311	189	7.03175	6.6244	753	424	329	13.4522					10.4079	5.6	3045	1683	1362	11.8	4.8256	3690	1751	1939
7.57273	9.66095	393	295	98	7.5776	7.87574	500	311	189	7.03175	6.6244	753	423	330	13.4522					10.4961	5.65	3049	1684	1365	11.8	4.8256	3692	1752	1940
7.57273	9.75474	393	295	98	7.5776	7.87574	500	311	189	7.09238	6.6244	754	424	330	13.4522					10.4961	5.65	3052	1687	1365	11.8	4.8256	3694	1753	1941
7.57273	9.75474	393	295	98	7.5776	7.87574	500	311	189	7.09238	6.6244	754	423	331	13.4827					10.4961	5.65	3056	1691	1365	11.8	4.8256	3696	1754	1942
7.63636	9.75474	393	295	98	7.5776	7.94083	500	311	189	7.09238	6.6244	755	423	332	13.4827					10.4961	5.65	3058	1691	1367	11.8	4.86548	3698	1755	1943
7.63636	9.75474	393	295	98	7.5776	7.94083	500	311	189	7.09238	6.67536	756	424	332	13.4827					10.4961	5.65	3058	1688	1370	11.8	4.86548	3700	1757	1943
7.63636	9.75474	394	296	98	7.5776	7.94083	500	311	189	7.09238	6.67536	756	424	332	13.4827					10.4961	5.65	3058	1684	1374	11.8	4.86548	3702	1758	1944
7.63636	9.75474	394	296	98	7.5776	7.94083	500	311	189	7.09238	6.67536	757	424	333	13.4827					10.4961	5.65	3058	1683	1375	11.8	4.86548	3704	1760	1944
7.63636	9.75474	395	297	98	7.5776	7.94083	500	311	189	7.09238	6.67536	757	424	333	13.4827					10.4961	5.65	3058	1683	1375	11.8	4.86548	3706	1761	1945
7.63636	9.75474	395	297	98	7.5776	7.94083	501	312	189	7.09238	6.67536	758	424	334	13.4827					10.4961	5.65	3059	1684	1375	11.8	4.86548	3709	1763	1946
7.63636	9.75474	396	298	98	7.5776	7.94083	501	312	189	7.09238	6.67536	758	423	335	13.4827					10.4961	5.65	3062	1687	1375	11.8	4.86548	3711	1765	1946
7.63636	9.75474	396	298	98	7.5776	7.94083	503	314	189	7.09238	6.67536	759	424	335	13.4827					10.4961	5.65	3065	1690	1375	11.8	4.86548	3714	1767	1947
7.63636	9.75474	396	298	98	7.5776	7.94083	503	314	189	7.09238	6.67536	759	423	336	13.4827					10.4961	5.65	3068	1693	1375	11.8	4.86548	3716	1768	1948
7.63636	9.75474	398	300	98	7.64182	7.94083	503	314	189	7.09238	6.67536	760	424	336	13.4827					10.4961	5.65	3068	1693	1375	11.9	4.86548	3718	1770	1948
7.63636	9.75474	398	300	98	7.64182	7.94083	503	314	189	7.09238	6.67536	760	423	337	13.4827					10.5843	5.65	3068	1693	1375	11.9	4.86548	3721	1772	1949
7.63636	9.75474	398	300	98	7.64182	8.00592	504	314	190	7.09238	6.67536	761	423	338	13.4827					10.5843	5.7	3068	1693	1375	11.9	4.90536	3723	1774	1949
7.63636	9.75474	398	300	98	7.64182	8.00592	504	314	190	7.15299	6.72632	762	424	338	13.4827					10.5843	5.7	3068	1693	1375	11.9	4.90536	3725	1775	1950
7.7	9.84854	398	300	98	7.64182	8.00592	504	314	190	7.15299	6.72632	763	425	338	13.4827					10.5843	5.7	3068	1692	1376	11.9	4.90536	3728	1776	1952
7.7	9.84854	398	300	98	7.64182	8.00592	504	314	190	7.15299	6.72632	764	425	339	13.4827					10.5843	5.7	3068	1689	1379	11.9	4.90536	3730	1778	1952
7.7	9.84854	398	300	98	7.64182	8.00592	504	314	190	7.15299	6.72632	765	425	340	13.4827					10.5843	5.7	3068	1686	1382	11.9	4.90536	3733	1779	1954
7.7	9.84854	399	301	98	7.64182	8.00592	504	314	190	7.15299	6.72632	766	426	340	13.4827					10.5843	5.7	3069	1684	1385	11.9	4.90536	3735	1781	1954
7.7	9.84854	399	301	98	7.64182	8.00592	504	314	190	7.15299	6.72632	768	426	342	13.4827					10.5843	5.7	3072	1687	1385	11.9	4.90536	3737	1782	1955
7.7	9.84854	399	301	98	7.64182	8.00592	504	314	190	7.15299	6.72632	769	427	342	13.4827					10.5843	5.7	3076	1691	1385	11.9	4.90536	3740	1783	1957
7.7	9.84854	400	302	98	7.64182	8.00592	504	314	190	7.15299	6.72632	770	427	343	13.4827					10.5843	5.7	3080	1695	1385	11.9	4.90536	3742	1785	1957
7.7	9.84854	401	303	98	7.64182	8.00592	504	314	190	7.15299	6.72632	770	426	344	13.4827					10.5843	5.7	3084	1699	1385	11.9	4.90536	3745	1787	1958
7.7	9.84854	401	303	98	7.64182	8.00592	504	314	190	7.15299	6.72632	771	427	344	13.4827					10.5843	5.7	3088	1703	1385	11.9	4.90536	3748	1789	1959
7.7	9.84854	401	303	98	7.70604	8.00592	504	314	190	7.15299	6.77727	772	426	346	13.5131					10.5843	5.7	3088	1700	1388	12	4.90536	3751	1791	1960
7.7	9.84854	401	303	98	7.70604	8.00592	504	314	190	7.15299	6.77727	774	427	347	13.5131					10.6725	5.75	3088	1697	1391	12	4.90536	3754	1793	1961
7.7	9.94234	401	303	98	7.70604	8.00592	504	314	190	7.15299	6.77727	775	428	347	13.5131					10.6725	5.75	3088	1694	1394	12	4.90536	3757	1796	1961
7.7	9.94234	401	303	98	7.70604	8.07101	504	314	190	7.21361	6.77727	776	428	348	13.5131					10.6725	5.75	3088	1693	1395	12	4.94524	3760	1798	1962
7.76364	9.94234	401	303	98	7.70604	8.07101	505	315	190	7.21361	6.77727	777	429	348	13.5131					10.6725	5.75	3088	1693	1395	12	4.94524	3763	1800	1963
7.76364	9.94234	402	304	98	7.70604	8.07101	505	315	190	7.21361	6.77727	778	430	348	13.5131					10.6725	5.75	3090	1695	1395	12	4.94524	3766	1802	1964
7.76364	9.94234	402	304	98	7.70604	8.07101	505	315	190	7.21361	6.77727	779	429	350	13.5131					10.6725	5.75	3093	1698	1395	12	4.94524	3768	1804	1964
7.76364	9.94234	402	304	98	7.70604	8.07101	505	315	190	7.21361	6.77727	780	430	350	13.5131					10.6725	5.75	3097	1702	1395	12	4.94524	3771	1805	1966
7.76364	9.94234	402	304	98	7.70604	8.07101	505	315	190	7.21361	6.77727	781	430	351	13.5131					10.6725	5.75	3098	1700	1398	12	4.94524	3773	1806	1967
7.76364	9.94234	402	304	98	7.70604	8.07101	505	315	190	7.21361	6.77727	782	431	351	13.5131					10.6725	5.75	3098	1697	1401	12	4.94524	3775	1807	1968
7.76364	9.94234	402	304	98	7.70604	8.07101	505	315	190	7.21361	6.77727	783	431	352	13.5131					10.6725	5.75	3098	1693	1405	12	4.94524	3778	1808	1970
7.76364	9.94234	402	304	98	7.70604	8.07101	505	315	190	7.21361	6.77727	783	431	352	13.5131					10.6725	5.75	3098	1693	1405	12	4.94524	3780	1810	1970
7.76364	9.94234	403	305	98	7.70604	8.07101	505	315	190	7.21361	6.82823	785	432	353	13.5131					10.6725	5.75	3098	1693	1405	12	4.94524	3783	1811	1972
7.76364	9.94234	403	305	98	7.77025	8.07101	505	315	190	7.21361	6.82823	786	432	354	13.5131					10.6725	5.75	3098	1693	1405	12.1	4.94524	3785	1812	1973
7.76364	9.94234	404	306	98	7.77025	8.07101	505	315	190	7.21361	6.82823	787	432	355	13.5131					10.7607	5.75	3098	1693	1405	12.1	4.94524	3787	1813	1974
7.76364	9.94234	404	306	98	7.77025	8.13609	505	315	190	7.21361	6.82823	787	432	355	13.5131					10.7607	5.8	3098	1693	1405	12.1	4.98512	3789	1815	1974
7.76364	9.94234	404	306	98	7.77025	8.13609	506	316	190	7.21361	6.82823	788	433	355	13.5131					10.7607	5.8	3100	1695	1405	12.1	4.98512	3790	1816	1974
7.82727	9.94234	404	306	98	7.77025	8.13609	507	316	191	7.27422	6.82823	789	433	356	13.5131					10.7607	5.8	3103	1698	1405	12.1	4.98512	3791	1817	1974
7.82727	10.0361	405	307	98	7.77025	8.13609	508	317	191	7.27422	6.82823	791	434	357	13.5131					10.7607	5.8	3107	1702	1405	12.1	4.98512	3793	1819	1974
7.82727	10.0361	407	309	98	7.77025	8.13609	510	319	191	7.27422	6.82823	791	434	357	13.5131					10.7607	5.8	3111	1703	1408	12.1	4.98512	3794	1820	1974
7.82727	10.0361	407	309	98	7.77025	8.13609	511	320	191	7.27422	6.82823	792	434	358	13.5131					10.7607	5.8	3115	1703	1412	12.1	4.98512	3795	1821	1974
7.82727	10.0361	407	309	98	7.77025	8.13609	512	321	191	7.27422	6.82823	793	435	358	13.5131					10.7607	5.8	3118	1703	1415	12.1	4.98512	3797	1823	1974
7.82727	10.0361	407	308	99	7.77025	8.13609	512	321	191	7.27422	6.82823	794	435	359	13.5131					10.7607	5.8	3118	1703	1415	12.1	4.98512	3798	1824	1974
7.82727	10.0361	408	309	99	7.77025	8.13609	512	321	191	7.27422	6.82823	795	435	360	13.5435					10.7607	5.8	3118	1703	1415	12.1	4.98512	3799	1825	1974
7.82727	10.0361	408	309	99	7.77025	8.13609	512	321	191	7.27422	6.87919	796	436	360	13.5435					10.7607	5.8	3120	1705	1415	12.1	4.98512	3800	1826	1974
7.82727	10.0361	408	309	99	7.77025	8.20118	513	322	191	7.27422	6.87919	797	436	361	13.5435					10.7607	5.8	3123	1708	1415	12.1	5.025	3801	1827	1974
7.82727	10.0361	408	309	99	7.77025	8.20118	513	322	191	7.27422	6.87919	798	437	361	13.5435					10.7607	5.8	3126	1711	1415	12.1	5.025	3802	1828	1974
7.82727	10.0361	409	310	99	7.83447	8.20118	513	322	191	7.27422	6.87919	799	437	362	13.5435					10.8489	5.8	3128	1711	1417	12.2	5.025	3803	1829	1974
7.82727	10.0361	409	310	99	7.83447	8.20118	514	323	191	7.27422	6.87919	799	437	362	13.5435					10.8489	5.8	3128	1707	1421	12.2	5.025	3804	1830	1974
7.82727	10.0361	409	310	99	7.83447	8.20118	514	323	191	7.27422	6.87919	801	438	363	13.5435					10.8489	5.8	3128	1703	1425	12.2	5.025	3805	1831	1974
7.89091	10.0361	409	310	99	7.83447	8.20118	515	323	192	7.33485	6.87919	802	439	363	13.5435					10.8489	5.85	3128	1703	1425	12.2	5.025	3806	1832	1974
7.89091	10.0361	409	310	99	7.83447	8.20118	516	324	192	7.33485	6.87919	803	439	364	13.5435					10.8489	5.85	3128	1703	1425	12.2	5.025	3807	1833	1974
7.89091	10.0361	409	310	99	7.83447	8.20118	516	324	192	7.33485	6.87919	803	439	364	13.5435					10.8489	5.85	3130	1705	1425	12.2	5.025	3808	1834	1974
7.89091	10.0361	409	310	99	7.83447	8.20118	516	324	192	7.33485	6.87919	804	439	365	13.5435					10.8489	5.85	3132	1707	1425	12.2	5.025	3810	1834	1976
7.89091	10.0361	410	311	99	7.83447	8.20118	516	324	192	7.33485	6.87919	806	441	365	13.5435					10.8489	5.85	3136	1711	1425	12.2	5.025	3811	1835	1976
7.89091	10.0361	410	311	99	7.83447	8.20118	516	324	192	7.33485	6.87919	808	441	367	13.5435					10.8489	5.85	3138	1713	1425	12.2	5.025	3812	1836	1976
7.89091	10.1299	411	312	99	7.83447	8.20118	516	324	192	7.33485	6.87919	810	442	368	13.5435					10.8489	5.85	3138	1713	1425	12.2	5.025	3813	1836	1977
7.89091	10.1299	412	313	99	7.83447	8.20118	517	325	192	7.33485	6.93014	812	443	369	13.5435					10.8489	5.85	3138	1713	1425	12.2	5.025	3814	1837	1977
7.89091	10.1299	413	314	99	7.83447	8.26627	517	325	192	7.33485	6.93014	814	444	370	13.5435					10.8489	5.85	3141	1713	1428	12.2	5.06488	3816	1837	1979
7.89091	10.1299	413	314	99	7.83447	8.26627	517	325	192	7.33485	6.93014	816	445	371	13.5435					10.8489	5.85	3145	1713	1432	12.2	5.06488	3817	1838	1979
7.89091	10.1299	413	314	99	7.89869	8.26627	517	325	192	7.33485	6.93014	818	446	372	13.5435					10.8489	5.85	3148	1713	1435	12.3	5.06488	3818	1839	1979
7.89091	10.1299	413	314	99	7.89869	8.26627	517	325	192	7.33485	6.93014	820	447	373	13.5435					10.9371	5.85	3148	1713	1435	12.3	5.06488	3819	1840	1979
7.89091	10.1299	413	314	99	7.89869	8.26627	517	325	192	7.33485	6.93014	823	449	374	13.5435					10.9371	5.85	3148	1713	1435	12.3	5.06488	3821	1841	1980
7.95455	10.1299	413	314	99	7.89869	8.26627	517	325	192	7.33485	6.93014	825	450	375	13.5435					10.9371	5.9	3148	1713	1435	12.3	5.06488	3822	1842	1980
7.95455	10.1299	413	314	99	7.89869	8.26627	517	325	192	7.39546	6.93014	826	450	376	13.5435					10.9371	5.9	3148	1713	1435	12.3	5.06488	3824	1844	1980
7.95455	10.1299	413	314	99	7.89869	8.26627	517	325	192	7.39546	6.93014	829	452	377	13.5435					10.9371	5.9	3148	1713	1435	12.3	5.06488	3825	1845	1980
7.95455	10.2237	413	314	99	7.89869	8.26627	517	325	192	7.39546	6.93014	831	452	379	13.574					10.9371	5.9	3151	1713	1438	12.3	5.06488	3826	1846	1980
7.95455	10.2237	413	314	99	7.89869	8.26627	517	325	192	7.39546	6.93014	833	453	380	13.574					10.9371	5.9	3155	1713	1442	12.3	5.06488	3828	1847	1981
7.95455	10.2237	413	314	99	7.89869	8.26627	517	325	192	7.39546	6.9811	835	454	381	13.574					10.9371	5.9	3158	1713	1445	12.3	5.06488	3829	1848	1981
7.95455	10.2237	413	314	99	7.89869	8.33136	517	325	192	7.39546	6.9811	838	456	382	13.574					10.9371	5.9	3158	1713	1445	12.3	5.10476	3831	1850	1981
7.95455	10.2237	414	315	99	7.89869	8.33136	517	325	192	7.39546	6.9811	840	457	383	13.574					10.9371	5.9	3158	1713	1445	12.3	5.10476	3832	1851	1981
7.95455	10.2237	414	315	99	7.89869	8.33136	517	325	192	7.39546	6.9811	843	459	384	13.574					10.9371	5.9	3158	1713	1445	12.3	5.10476	3834	1852	1982
7.95455	10.2237	414	315	99	7.89869	8.33136	517	325	192	7.39546	6.9811	846	461	385	13.574					10.9371	5.9	3158	1713	1445	12.3	5.10476	3836	1853	1983
7.95455	10.2237	415	316	99	7.96291	8.33136	517	325	192	7.39546	6.9811	849	463	386	13.574					10.9371	5.9	3158	1713	1445	12.4	5.10476	3837	1854	1983
7.95455	10.2237	415	316	99	7.96291	8.33136	518	325	193	7.39546	6.9811	852	465	387	13.574					11.0253	5.95	3158	1713	1445	12.4	5.10476	3839	1856	1983
7.95455	10.2237	416	317	99	7.96291	8.33136	518	325	193	7.39546	6.9811	855	467	388	13.574					11.0253	5.95	3158	1713	1445	12.4	5.10476	3840	1857	1983
8.01818	10.2237	418	319	99	7.96291	8.33136	519	325	194	7.39546	6.9811	858	469	389	13.574					11.0253	5.95	3158	1713	1445	12.4	5.10476	3842	1858	1984
8.01818	10.2237	418	319	99	7.96291	8.33136	521	326	195	7.45608	6.9811	861	471	390	13.574					11.0253	5.95	3158	1713	1445	12.4	5.10476	3844	1860	1984
8.01818	10.2237	420	321	99	7.96291	8.33136	522	327	195	7.45608	6.9811	864	472	392	13.574					11.0253	5.95	3158	1713	1445	12.4	5.10476	3845	1861	1984
8.01818	10.2237	421	322	99	7.96291	8.33136	523	328	195	7.45608	7.03206	866	473	393	13.574					11.0253	5.95	3158	1713	1445	12.4	5.10476	3847	1863	1984
8.01818	10.3175	422	323	99	7.96291	8.33136	523	328	195	7.45608	7.03206	870	476	394	13.574					11.0253	5.95	3162	1713	1449	12.4	5.10476	3849	1865	1984
8.01818	10.3175	422	323	99	7.96291	8.33136	524	329	195	7.45608	7.03206	872	477	395	13.574					11.0253	5.95	3166	1713	1453	12.4	5.10476	3851	1867	1984
8.01818	10.3175	422	323	99	7.96291	8.39645	525	329	196	7.45608	7.03206	875	479	396	13.574					11.0253	5.95	3170	1715	1455	12.4	5.14464	3852	1868	1984
8.01818	10.3175	423	324	99	7.96291	8.39645	526	330	196	7.45608	7.03206	878	481	397	13.574					11.0253	5.95	3173	1718	1455	12.4	5.14464	3854	1870	1984
8.01818	10.3175	423	324	99	7.96291	8.39645	526	330	196	7.45608	7.03206	880	482	398	13.574					11.0253	5.95	3177	1722	1455	12.4	5.14464	3856	1872	1984
8.01818	10.3175	423	324	99	7.96291	8.39645	526	330	196	7.45608	7.03206	882	484	398	13.574					11.0253	5.95	3178	1721	1457	12.4	5.14464	3858	1874	1984
8.01818	10.3175	424	325	99	7.96291	8.39645	526	330	196	7.45608	7.03206	884	486	398	13.574					11.0253	5.95	3178	1717	1461	12.4	5.14464	3861	1877	1984
8.01818	10.3175	424	325	99	7.96291	8.39645	526	330	196	7.45608	7.03206	885	486	399	13.574					11.1135	6	3178	1714	1464	12.4	5.14464	3864	1879	1985
8.01818	10.3175	425	326	99	8.02712	8.39645	526	330	196	7.45608	7.03206	888	489	399	13.574					11.1135	6	3178	1713	1465	12.5	5.14464	3867	1882	1985
8.08182	10.3175	426	327	99	8.02712	8.39645	526	330	196	7.45608	7.03206	889	489	400	13.6044					11.1135	6	3178	1713	1465	12.5	5.14464	3870	1884	1986
8.08182	10.3175	426	327	99	8.02712	8.39645	526	330	196	7.45608	7.08301	891	490	401	13.6044					11.1135	6	3179	1714	1465	12.5	5.14464	3873	1887	1986
8.08182	10.3175	426	327	99	8.02712	8.39645	526	330	196	7.51671	7.08301	893	492	401	13.6044					11.1135	6	3183	1718	1465	12.5	5.14464	3876	1890	1986
8.08182	10.3175	426	327	99	8.02712	8.39645	526	330	196	7.51671	7.08301	895	493	402	13.6044					11.1135	6	3187	1722	1465	12.5	5.14464	3879	1892	1987
8.08182	10.3175	426	327	99	8.02712	8.39645	526	330	196	7.51671	7.08301	896	494	402	13.6044					11.1135	6	3188	1723	1465	12.5	5.14464	3882	1895	1987
8.08182	10.3175	426	327	99	8.02712	8.39645	526	330	196	7.51671	7.08301	898	495	403	13.6044					11.1135	6	3188	1723	1465	12.5	5.14464	3885	1896	1989
8.08182	10.3175	427	328	99	8.02712	8.39645	526	330	196	7.51671	7.08301	900	496	404	13.6044					11.1135	6	3188	1723	1465	12.5	5.14464	3888	1898	1990
8.08182	10.3175	427	328	99	8.02712	8.39645	526	330	196	7.51671	7.08301	902	498	404	13.6044					11.1135	6	3188	1720	1468	12.5	5.14464	3891	1899	1992
8.08182	10.3175	427	328	99	8.02712	8.39645	527	331	196	7.51671	7.08301	904	500	404	13.6044					11.1135	6	3188	1716	1472	12.5	5.14464	3894	1901	1993
8.08182	10.4113	427	328	99	8.02712	8.39645	527	331	196	7.51671	7.08301	906	501	405	13.6044					11.1135	6	3188	1713	1475	12.5	5.14464	3897	1903	1994
8.08182	10.4113	427	328	99	8.02712	8.46154	527	331	196	7.51671	7.08301	907	502	405	13.6044					11.1135	6	3188	1713	1475	12.5	5.18452	3900	1904	1996
8.08182	10.4113	427	328	99	8.02712	8.46154	528	332	196	7.51671	7.08301	908	502	406	13.6044					11.2017	6	3188	1713	1475	12.5	5.18452	3903	1906	1997
8.08182	10.4113	428	329	99	8.09134	8.46154	528	332	196	7.51671	7.08301	909	503	406	13.6044					11.2017	6	3188	1713	1475	12.6	5.18452	3906	1907	1999
8.14545	10.4113	429	329	100	8.09134	8.46154	528	332	196	7.51671	7.13397	910	503	407	13.6044					11.2017	6	3188	1713	1475	12.6	5.18452	3909	1909	2000
8.14545	10.4113	430	330	100	8.09134	8.46154	529	333	196	7.51671	7.13397	911	504	407	13.6044					11.2017	6	3188	1713	1475	12.6	5.18452	3912	1912	2000
8.14545	10.4113	431	331	100	8.09134	8.46154	529	333	196	7.57732	7.13397	912	505	407	13.6044					11.2017	6	3188	1713	1475	12.6	5.18452	3915	1914	2001
8.14545	10.4113	431	331	100	8.09134	8.46154	529	333	196	7.57732	7.13397	913	505	408	13.6044					11.2017	6.05	3188	1713	1475	12.6	5.18452	3918	1916	2002
8.14545	10.4113	431	331	100	8.09134	8.46154	529	333	196	7.57732	7.13397	914	506	408	13.6044					11.2017	6.05	3188	1713	1475	12.6	5.18452	3921	1919	2002
8.14545	10.4113	431	331	100	8.09134	8.46154	529	333	196	7.57732	7.13397	915	506	409	13.6044					11.2017	6.05	3188	1713	1475	12.6	5.18452	3923	1921	2002
8.14545	10.4113	431	331	100	8.09134	8.46154	529	333	196	7.57732	7.13397	916	507	409	13.6044					11.2017	6.05	3188	1713	1475	12.6	5.18452	3926	1924	2002
8.14545	10.4113	431	331	100	8.09134	8.46154	529	333	196	7.57732	7.13397	917	507	410	13.6044					11.2017	6.05	3188	1713	1475	12.6	5.18452	3929	1926	2003
8.14545	10.5051	432	332	100	8.09134	8.52663	530	333	197	7.57732	7.13397	918	508	410	13.6044					11.2017	6.05	3188	1713	1475	12.6	5.2244	3933	1929	2004
8.14545	10.5051	432	332	100	8.09134	8.52663	532	334	198	7.57732	7.13397	919	509	410	13.6044					11.2017	6.05	3188	1713	1475	12.6	5.2244	3939	1933	2006
8.14545	10.5051	433	333	100	8.09134	8.52663	533	335	198	7.57732	7.13397	920	510	410	13.6348					11.2017	6.05	3190	1715	1475	12.6	5.2244	3945	1938	2007
8.14545	10.5051	434	334	100	8.09134	8.52663	533	335	198	7.57732	7.13397	921	510	411	13.6348					11.2899	6.05	3194	1719	1475	12.6	5.2244	3952	1943	2009
8.14545	10.5051	434	334	100	8.15556	8.52663	533	335	198	7.57732	7.18493	922	510	412	13.6348					11.2899	6.05	3197	1721	1476	12.7	5.2244	3958	1948	2010
8.20909	10.5051	434	334	100	8.15556	8.52663	533	335	198	7.57732	7.18493	923	511	412	13.6348					11.2899	6.1	3198	1720	1478	12.7	5.2244	3964	1952	2012
8.20909	10.5051	434	334	100	8.15556	8.52663	533	335	198	7.57732	7.18493	924	511	413	13.6348					11.2899	6.1	3198	1716	1482	12.7	5.2244	3971	1957	2014
8.20909	10.5051	434	334	100	8.15556	8.52663	533	335	198	7.57732	7.18493	925	512	413	13.6348					11.2899	6.1	3198	1713	1485	12.7	5.2244	3977	1962	2015
8.20909	10.5051	434	334	100	8.15556	8.52663	534	335	199	7.63794	7.18493	926	511	415	13.6348					11.2899	6.1	3198	1713	1485	12.7	5.2244	3983	1966	2017
8.20909	10.5051	434	334	100	8.15556	8.59172	534	335	199	7.63794	7.18493	928	513	415	13.6348					11.2899	6.1	3198	1713	1485	12.7	5.26429	3989	1971	2018
8.20909	10.5051	434	334	100	8.15556	8.59172	534	335	199	7.63794	7.18493	929	513	416	13.6348					11.2899	6.1	3199	1714	1485	12.7	5.26429	3996	1975	2021
8.20909	10.5051	435	335	100	8.15556	8.59172	535	335	200	7.63794	7.18493	930	514	416	13.6348					11.2899	6.1	3203	1718	1485	12.7	5.26429	4002	1979	2023
8.20909	10.5051	436	336	100	8.15556	8.59172	536	335	201	7.63794	7.18493	931	515	416	13.6348					11.2899	6.1	3207	1722	1485	12.7	5.26429	4008	1983	2025
8.20909	10.5051	436	336	100	8.15556	8.59172	537	336	201	7.63794	7.18493	931	514	417	13.6348					11.2899	6.1	3211	1726	1485	12.7	5.26429	4014	1987	2027
8.20909	10.5989	438	338	100	8.15556	8.59172	538	336	202	7.63794	7.23589	932	514	418	13.6348					11.2899	6.1	3215	1730	1485	12.7	5.26429	4020	1992	2028
8.20909	10.5989	438	338	100	8.15556	8.59172	538	336	202	7.63794	7.23589	934	516	418	13.6348					11.2899	6.1	3217	1732	1485	12.7	5.26429	4026	1996	2030
8.20909	10.5989	438	338	100	8.15556	8.59172	540	337	203	7.63794	7.23589	935	516	419	13.6348					11.3781	6.15	3218	1733	1485	12.7	5.26429	4032	2000	2032
8.20909	10.5989	438	338	100	8.15556	8.59172	541	337	204	7.63794	7.23589	936	516	420	13.6348					11.3781	6.15	3218	1733	1485	12.7	5.26429	4038	2004	2034
8.27273	10.5989	438	338	100	8.21977	8.59172	542	338	204	7.63794	7.23589	937	517	420	13.6348					11.3781	6.15	3219	1733	1486	12.8	5.26429	4041	2006	2035
8.27273	10.5989	439	339	100	8.21977	8.59172	542	338	204	7.63794	7.23589	938	517	421	13.6348					11.3781	6.15	3223	1733	1490	12.8	5.26429	4044	2008	2036
8.27273	10.5989	439	339	100	8.21977	8.59172	542	338	204	7.63794	7.23589	939	517	422	13.6348					11.3781	6.15	3227	1733	1494	12.8	5.26429	4047	2011	2036
8.27273	10.5989	439	339	100	8.21977	8.59172	542	338	204	7.69855	7.23589	939	517	422	13.6348					11.3781	6.15	3228	1733	1495	12.8	5.26429	4050	2013	2037
8.27273	10.5989	440	340	100	8.21977	8.6568	542	338	204	7.69855	7.23589	940	517	423	13.6348					11.3781	6.15	3228	1733	1495	12.8	5.30417	4053	2015	2038
8.27273	10.5989	441	341	100	8.21977	8.6568	542	338	204	7.69855	7.23589	941	518	423	13.6348					11.3781	6.15	3228	1733	1495	12.8	5.30417	4055	2018	2037
8.27273	10.5989	441	341	100	8.21977	8.6568	542	338	204	7.69855	7.23589	941	517	424	13.6348					11.3781	6.15	3231	1733	1498	12.8	5.30417	4058	2020	2038
8.27273	10.5989	441	341	100	8.21977	8.6568	542	338	204	7.69855	7.23589	942	518	424	13.6653					11.3781	6.15	3235	1733	1502	12.8	5.30417	4061	2023	2038
8.27273	10.5989	441	341	100	8.21977	8.6568	542	338	204	7.69855	7.28684	943	518	425	13.6653					11.3781	6.15	3238	1734	1504	12.8	5.30417	4065	2025	2040
8.27273	10.5989	441	341	100	8.21977	8.6568	542	338	204	7.69855	7.28684	944	519	425	13.6653					11.3781	6.15	3242	1737	1505	12.8	5.30417	4070	2028	2042
8.27273	10.5989	441	341	100	8.21977	8.6568	542	338	204	7.69855	7.28684	945	519	426	13.6653					11.3781	6.15	3246	1741	1505	12.8	5.30417	4074	2031	2043
8.27273	10.5989	441	340	101	8.21977	8.6568	542	338	204	7.69855	7.28684	945	519	426	13.6653					11.4663	6.15	3248	1741	1507	12.8	5.30417	4078	2034	2044
8.27273	10.5989	441	340	101	8.21977	8.6568	544	338	206	7.69855	7.28684	946	520	426	13.6653					11.4663	6.15	3248	1737	1511	12.8	5.30417	4083	2037	2046
8.33636	10.5989	443	342	101	8.28399	8.6568	544	338	206	7.69855	7.28684	946	519	427	13.6653					11.4663	6.15	3248	1734	1514	12.9	5.30417	4087	2040	2047
8.33636	10.5989	445	344	101	8.28399	8.6568	544	338	206	7.69855	7.28684	948	520	428	13.6653					11.4663	6.2	3248	1733	1515	12.9	5.30417	4092	2043	2049
8.33636	10.5989	447	346	101	8.28399	8.6568	544	338	206	7.69855	7.28684	948	520	428	13.6653					11.4663	6.2	3248	1733	1515	12.9	5.30417	4096	2046	2050
8.33636	10.6927	451	350	101	8.28399	8.6568	545	339	206	7.69855	7.28684	949	520	429	13.6653					11.4663	6.2	3249	1734	1515	12.9	5.30417	4100	2049	2051
8.33636	10.6927	454	352	102	8.28399	8.6568	545	339	206	7.75918	7.28684	950	521	429	13.6653					11.4663	6.2	3252	1737	1515	12.9	5.30417	4106	2053	2053
8.33636	10.6927	456	354	102	8.28399	8.6568	546	339	207	7.75918	7.28684	950	521	429	13.6653					11.4663	6.2	3255	1740	1515	12.9	5.30417	4111	2056	2055
8.33636	10.6927	457	355	102	8.28399	8.6568	546	339	207	7.75918	7.28684	951	521	430	13.6653					11.4663	6.2	3259	1743	1516	12.9	5.30417	4116	2060	2056
8.33636	10.6927	458	356	102	8.28399	8.6568	548	340	208	7.75918	7.28684	952	522	430	13.6653					11.4663	6.2	3263	1743	1520	12.9	5.30417	4121	2063	2058
8.33636	10.6927	459	357	102	8.28399	8.6568	550	341	209	7.75918	7.3378	953	522	431	13.6653					11.4663	6.2	3267	1743	1524	12.9	5.30417	4126	2067	2059
8.33636	10.6927	461	359	102	8.28399	8.72189	551	342	209	7.75918	7.3378	953	522	431	13.6653					11.4663	6.2	3268	1743	1525	12.9	5.34405	4131	2071	2060
8.33636	10.6927	461	359	102	8.28399	8.72189	552	343	209	7.75918	7.3378	954	523	431	13.6653					11.4663	6.2	3268	1743	1525	12.9	5.34405	4136	2074	2062
8.33636	10.6927	462	360	102	8.28399	8.72189	553	344	209	7.75918	7.3378	955	523	432	13.6653					11.4663	6.2	3268	1743	1525	12.9	5.34405	4142	2078	2064
8.33636	10.6927	462	360	102	8.28399	8.72189	553	344	209	7.75918	7.3378	956	524	432	13.6653					11.5545	6.2	3274	1743	1531	12.9	5.34405	4146	2081	2065
8.4	10.7865	464	362	102	8.34821	8.72189	553	344	209	7.75918	7.3378	957	524	433	13.6653					11.5545	6.2	3282	1743	1539	13	5.34405	4150	2085	2065
8.4	10.7865	464	362	102	8.34821	8.72189	553	344	209	7.75918	7.3378	957	524	433	13.6653					11.5545	6.2	3288	1744	1544	13	5.34405	4154	2088	2066
8.4	10.7865	464	362	102	8.34821	8.72189	553	344	209	7.75918	7.3378	958	524	434	13.6653					11.5545	6.25	3293	1748	1545	13	5.34405	4158	2092	2066
8.4	10.7865	464	362	102	8.34821	8.72189	553	344	209	7.75918	7.3378	958	524	434	13.6653					11.5545	6.25	3296	1751	1545	13	5.34405	4162	2095	2067
8.4	10.7865	464	362	102	8.34821	8.72189	554	345	209	7.81979	7.3378	959	525	434	13.6957					11.5545	6.25	3299	1753	1546	13	5.34405	4166	2099	2067
8.4	10.7865	465	362	103	8.34821	8.72189	554	345	209	7.81979	7.3378	961	526	435	13.6957					11.5545	6.25	3303	1753	1550	13	5.34405	4171	2103	2068
8.4	10.7865	466	363	103	8.34821	8.78698	554	345	209	7.81979	7.38876	962	526	436	13.6957					11.5545	6.25	3307	1753	1554	13	5.38393	4175	2106	2069
8.4	10.7865	468	365	103	8.34821	8.78698	554	345	209	7.81979	7.38876	963	526	437	13.6957					11.5545	6.25	3311	1753	1558	13	5.38393	4179	2110	2069
8.4	10.7865	469	366	103	8.34821	8.78698	554	345	209	7.81979	7.38876	964	527	437	13.6957					11.5545	6.25	3314	1753	1561	13	5.38393	4184	2113	2071
8.4	10.8803	472	368	104	8.34821	8.78698	554	345	209	7.81979	7.38876	965	527	438	13.6957					11.5545	6.25	3318	1753	1565	13	5.38393	4189	2117	2072
8.4	10.8803	472	368	104	8.34821	8.78698	554	345	209	7.81979	7.38876	966	527	439	13.6957					11.5545	6.25	3322	1753	1569	13	5.38393	4194	2120	2074
8.4	10.8803	473	369	104	8.34821	8.78698	554	345	209	7.81979	7.38876	968	528	440	13.6957					11.5545	6.25	3326	1753	1573	13	5.38393	4199	2124	2075
8.4	10.8803	473	369	104	8.34821	8.78698	554	345	209	7.81979	7.38876	969	528	441	13.6957					11.6427	6.25	3329	1754	1575	13	5.38393	4204	2127	2077
8.46364	10.8803	474	370	104	8.41242	8.78698	554	345	209	7.81979	7.38876	970	529	441	13.6957					11.6427	6.25	3332	1757	1575	13.1	5.38393	4209	2131	2078
8.46364	10.8803	474	370	104	8.41242	8.78698	554	345	209	7.81979	7.38876	971	529	442	13.6957					11.6427	6.3	3336	1761	1575	13.1	5.38393	4214	2135	2079
8.46364	10.8803	474	370	104	8.41242	8.85207	554	345	209	7.81979	7.38876	973	530	443	13.6957					11.6427	6.3	3340	1763	1577	13.1	5.42381	4219	2138	2081
8.46364	10.8803	476	372	104	8.41242	8.85207	554	345	209	7.81979	7.38876	974	530	444	13.6957					11.6427	6.3	3344	1763	1581	13.1	5.42381	4224	2141	2083
8.46364	10.8803	476	372	104	8.41242	8.85207	554	345	209	7.81979	7.43971	976	532	444	13.6957					11.6427	6.3	3348	1763	1585	13.1	5.42381	4229	2144	2085
8.46364	10.8803	477	373	104	8.41242	8.85207	554	345	209	7.88041	7.43971	977	532	445	13.6957					11.6427	6.3	3352	1763	1589	13.1	5.42381	4234	2147	2087
8.46364	10.8803	480	376	104	8.41242	8.85207	554	345	209	7.88041	7.43971	977	532	445	13.6957					11.6427	6.3	3355	1763	1592	13.1	5.42381	4239	2150	2089
8.46364	10.8803	482	378	104	8.41242	8.85207	554	345	209	7.88041	7.43971	978	532	446	13.6957					11.6427	6.3	3360	1765	1595	13.1	5.42381	4244	2153	2091
8.46364	10.8803	483	379	104	8.41242	8.85207	554	345	209	7.88041	7.43971	979	533	446	13.6957					11.6427	6.3	3367	1772	1595	13.1	5.42381	4250	2156	2094
8.46364	10.8803	484	380	104	8.41242	8.85207	555	346	209	7.88041	7.43971	979	532	447	13.6957					11.6427	6.3	3374	1779	1595	13.1	5.42381	4255	2159	2096
8.46364	10.8803	484	380	104	8.41242	8.85207	555	346	209	7.88041	7.43971	981	533	448	13.6957					11.6427	6.3	3380	1783	1597	13.1	5.42381	4260	2162	2098
8.46364	10.8803	485	381	104	8.41242	8.85207	555	346	209	7.88041	7.43971	981	533	448	13.6957					11.6427	6.3	3383	1783	1600	13.1	5.42381	4265	2165	2100
8.46364	10.8803	486	382	104	8.41242	8.85207	555	346	209	7.88041	7.43971	982	533	449	13.6957					11.7309	6.3	3387	1783	1604	13.1	5.42381	4269	2169	2100
8.52727	10.8803	488	383	105	8.41242	8.85207	555	346	209	7.88041	7.43971	982	533	449	13.6957					11.7309	6.35	3391	1783	1608	13.1	5.42381	4274	2172	2102
8.52727	10.8803	489	384	105	8.47664	8.85207	555	346	209	7.88041	7.43971	983	533	450	13.7261					11.7309	6.35	3395	1783	1612	13.2	5.42381	4279	2176	2103
8.52727	10.8803	491	386	105	8.47664	8.85207	555	346	209	7.88041	7.43971	984	533	451	13.7261					11.7309	6.35	3398	1783	1615	13.2	5.42381	4284	2179	2105
8.52727	10.9741	492	387	105	8.47664	8.85207	555	346	209	7.88041	7.43971	985	534	451	13.7261					11.7309	6.35	3398	1783	1615	13.2	5.42381	4288	2183	2105
8.52727	10.9741	492	387	105	8.47664	8.91716	555	346	209	7.88041	7.49067	986	535	451	13.7261					11.7309	6.35	3398	1783	1615	13.2	5.46369	4293	2186	2107
8.52727	10.9741	493	388	105	8.47664	8.91716	555	346	209	7.94103	7.49067	986	534	452	13.7261					11.7309	6.35	3399	1783	1616	13.2	5.46369	4298	2190	2108
8.52727	10.9741	495	390	105	8.47664	8.91716	555	346	209	7.94103	7.49067	987	535	452	13.7261					11.7309	6.35	3403	1783	1620	13.2	5.46369	4303	2194	2109
8.52727	10.9741	495	390	105	8.47664	8.91716	555	346	209	7.94103	7.49067	988	535	453	13.7261					11.7309	6.35	3407	1783	1624	13.2	5.46369	4307	2197	2110
8.52727	10.9741	495	390	105	8.47664	8.91716	555	346	209	7.94103	7.49067	988	535	453	13.7261					11.7309	6.35	3412	1785	1627	13.2	5.46369	4312	2201	2111
8.52727	10.9741	495	389	106	8.47664	8.91716	555	346	209	7.94103	7.49067	989	535	454	13.7261					11.7309	6.35	3420	1789	1631	13.2	5.46369	4317	2205	2112
8.52727	10.9741	495	389	106	8.47664	8.91716	555	346	209	7.94103	7.49067	989	535	454	13.7261					11.7309	6.35	3427	1793	1634	13.2	5.46369	4322	2209	2113
8.52727	10.9741	497	391	106	8.47664	8.91716	556	347	209	7.94103	7.49067	989	535	454	13.7261					11.7309	6.35	3431	1793	1638	13.2	5.46369	4326	2212	2114
8.52727	10.9741	498	392	106	8.47664	8.91716	556	347	209	7.94103	7.49067	989	535	454	13.7261					11.8191	6.35	3435	1793	1642	13.2	5.46369	4331	2216	2115
8.59091	10.9741	498	391	107	8.47664	8.91716	556	347	209	7.94103	7.54163	989	534	455	13.7261					11.8191	6.35	3440	1794	1646	13.2	5.46369	4336	2220	2116
8.59091	10.9741	501	393	108	8.54086	8.91716	556	347	209	7.94103	7.54163	990	535	455	13.7261					11.8191	6.35	3451	1802	1649	13.3	5.46369	4341	2224	2117
8.59091	10.9741	503	394	109	8.54086	8.91716	556	347	209	7.94103	7.54163	990	535	455	13.7261					11.8191	6.35	3462	1809	1653	13.3	5.46369	4345	2227	2118
8.59091	10.9741	506	396	110	8.54086	8.91716	556	347	209	7.94103	7.54163	990	535	455	13.7261					11.8191	6.35	3470	1812	1658	13.3	5.46369	4350	2230	2120
8.59091	10.9741	510	399	111	8.54086	8.91716	557	347	210	7.94103	7.54163	991	535	456	13.7261					11.8191	6.4	3474	1808	1666	13.3	5.46369	4355	2234	2121
8.59091	10.9741	513	401	112	8.54086	8.91716	557	347	210	7.94103	7.54163	991	535	456	13.7261					11.8191	6.4	3477	1804	1673	13.3	5.46369	4359	2237	2122
8.59091	10.9741	518	406	112	8.54086	8.98225	557	347	210	8.00165	7.54163	991	535	456	13.7261					11.8191	6.4	3484	1807	1677	13.3	5.50357	4364	2240	2124
8.59091	10.9741	521	409	112	8.54086	8.98225	558	348	210	8.00165	7.54163	992	535	457	13.7261					11.8191	6.4	3491	1810	1681	13.3	5.50357	4369	2244	2125
8.59091	10.9741	522	410	112	8.54086	8.98225	559	349	210	8.00165	7.54163	992	535	457	13.7261					11.8191	6.4	3498	1813	1685	13.3	5.50357	4374	2247	2127
8.59091	11.0679	524	412	112	8.54086	8.98225	560	349	211	8.00165	7.54163	992	535	457	13.7261					11.8191	6.4	3506	1817	1689	13.3	5.50357	4378	2250	2128
8.59091	11.0679	526	414	112	8.54086	8.98225	561	349	212	8.00165	7.59258	992	534	458	13.7261					11.8191	6.4	3513	1820	1693	13.3	5.50357	4383	2253	2130
8.59091	11.0679	527	415	112	8.54086	8.98225	562	349	213	8.00165	7.59258	993	535	458						11.8191	6.4	3519	1824	1695	13.3	5.50357	4386	2254	2132
8.59091	11.0679	530	418	112	8.54086	8.98225	563	350	213	8.00165	7.59258	994	535	459						11.9073	6.4	3523	1828	1695	13.3	5.50357	4390	2256	2134
8.65455	11.0679	533	421	112	8.54086	8.98225	563	350	213	8.00165	7.59258	995	535	460						11.9073	6.45	3526	1831	1695	13.3	5.50357	4394	2257	2137
8.65455	11.0679	535	423	112	8.60508	8.98225	564	351	213	8.00165	7.59258	995	535	460						11.9073	6.45	3533	1833	1700	13.4	5.50357	4397	2258	2139
8.65455	11.0679	536	424	112	8.60508	8.98225	564	351	213	8.00165	7.59258	996	536	460						11.9073	6.45	3539	1833	1706	13.4	5.50357	4401	2259	2142
8.65455	11.0679	539	426	113	8.60508	9.04734	565	352	213	8.00165	7.59258	996	535	461						11.9073	6.45	3547	1834	1713	13.4	5.54345	4404	2260	2144
8.65455	11.0679	540	427	113	8.60508	9.04734	566	353	213	8.00165	7.59258	997	535	462						11.9073	6.45	3551	1836	1715	13.4	5.54345	4408	2262	2146
8.65455	11.0679	541	427	114	8.60508	9.04734	567	354	213	8.00165	7.59258	998	535	463						11.9073	6.45	3555	1840	1715	13.4	5.54345	4411	2263	2148
8.65455	11.0679	542	428	114	8.60508	9.04734	568	355	213	8.06227	7.59258	999	536	463						11.9073	6.45	3559	1843	1716	13.4	5.54345	4415	2265	2150
8.65455	11.0679	542	427	115	8.60508	9.04734	569	356	213	8.06227	7.59258	999	535	464						11.9073	6.45	3566	1846	1720	13.4	5.54345	4418	2268	2150
8.65455	11.0679	544	429	115	8.60508	9.04734	569	356	213	8.06227	7.59258	1000	536	464						11.9073	6.45	3574	1851	1723	13.4	5.54345	4421	2271	2150
8.65455	11.1617	547	432	115	8.60508	9.04734	569	356	213	8.06227	7.64354	1001	536	465						11.9073	6.45	3579	1853	1726	13.4	5.54345	4424	2274	2150
8.65455	11.1617	548	433	115	8.60508	9.04734	570	357	213	8.06227	7.64354	1001	535	466						11.9073	6.45	3583	1853	1730	13.4	5.54345	4427	2277	2150
8.65455	11.1617	548	432	116	8.60508	9.04734	570	357	213	8.06227	7.64354	1002	536	466						11.9073	6.45	3587	1853	1734	13.4	5.54345	4430	2280	2150
8.65455	11.1617	548	432	116	8.60508	9.04734	571	358	213	8.06227	7.64354	1003	536	467						11.9955	6.45	3591	1856	1735	13.4	5.54345	4434	2283	2151
8.71818	11.1617	548	432	116	8.60508	9.04734	571	358	213	8.06227	7.64354	1003	536	467						11.9955	6.45	3595	1860	1735	13.4	5.54345	4437	2286	2151
8.71818	11.1617	549	433	116	8.60508	9.04734	571	358	213	8.06227	7.64354	1004	536	468						11.9955	6.45	3598	1863	1735	13.4	5.54345	4440	2289	2151
8.71818	11.1617	550	434	116	8.66929	9.11243	571	358	213	8.06227	7.64354	1005	537	468						11.9955	6.5	3602	1863	1739	13.5	5.58333	4445	2292	2153
8.71818	11.1617	552	436	116	8.66929	9.11243	571	358	213	8.06227	7.64354	1005	537	468						11.9955	6.5	3605	1863	1742	13.5	5.58333	4449	2295	2154
8.71818	11.1617	553	437	116	8.66929	9.11243	571	358	213	8.06227	7.64354	1006	537	469						11.9955	6.5	3609	1864	1745	13.5	5.58333	4454	2298	2156
8.71818	11.1617	554	438	116	8.66929	9.11243	572	358	214	8.06227	7.64354	1007	538	469						11.9955	6.5	3613	1868	1745	13.5	5.58333	4458	2301	2157
8.71818	11.1617	555	439	116	8.66929	9.11243	573	359	214	8.12288	7.64354	1007	537	470						11.9955	6.5	3616	1871	1745	13.5	5.58333	4463	2304	2159
8.71818	11.1617	557	441	116	8.66929	9.11243	573	359	214	8.12288	7.64354	1008	538	470						11.9955	6.5	3618	1871	1747	13.5	5.58333	4468	2307	2161
8.71818	11.1617	557	441	116	8.66929	9.11243	573	359	214	8.12288	7.64354	1009	538	471						11.9955	6.5	3618	1867	1751	13.5	5.58333	4472	2310	2162
8.71818	11.1617	558	442	116	8.66929	9.11243	573	359	214	8.12288	7.6945	1009	537	472						11.9955	6.5	3619	1864	1755	13.5	5.58333	4477	2313	2164
8.71818	11.1617	559	443	116	8.66929	9.11243	573	359	214	8.12288	7.6945	1010	538	472						11.9955	6.5	3622	1863	1759	13.5	5.58333	4479	2314	2165
8.71818	11.1617	560	444	116	8.66929	9.11243	573	359	214	8.12288	7.6945	1011	539	472						11.9955	6.5	3625	1863	1762	13.5	5.58333	4482	2315	2167
8.71818	11.2555	561	445	116	8.66929	9.11243	574	359	215	8.12288	7.6945	1011	538	473						12.0837	6.5	3630	1865	1765	13.5	5.58333	4484	2316	2168
8.71818	11.2555	561	445	116	8.66929	9.11243	575	360	215	8.12288	7.6945	1012	539	473						12.0837	6.5	3637	1872	1765	13.5	5.58333	4486	2318	2168
8.78182	11.2555	563	446	117	8.66929	9.11243	576	361	215	8.12288	7.6945	1013	539	474						12.0837	6.5	3644	1879	1765	13.5	5.58333	4489	2319	2170
8.78182	11.2555	564	447	117	8.73351	9.11243	576	361	215	8.12288	7.6945	1014	539	475						12.0837	6.5	3650	1883	1767	13.6	5.58333	4491	2320	2171
8.78182	11.2555	564	447	117	8.73351	9.11243	577	362	215	8.12288	7.6945	1015	540	475						12.0837	6.5	3654	1883	1771	13.6	5.58333	4493	2321	2172
8.78182	11.2555	565	448	117	8.73351	9.11243	577	362	215	8.12288	7.6945	1015	539	476						12.0837	6.5	3657	1883	1774	13.6	5.58333	4496	2322	2174
8.78182	11.2555	566	449	117	8.73351	9.17751	577	362	215	8.12288	7.6945	1016	540	476						12.0837	6.5	3663	1885	1778	13.6	5.62321	4498	2324	2174
8.78182	11.2555	566	449	117	8.73351	9.17751	577	362	215	8.12288	7.6945	1016	539	477						12.0837	6.5	3671	1890	1781	13.6	5.62321	4500	2327	2173
8.78182	11.2555	566	449	117	8.73351	9.17751	577	362	215	8.18351	7.6945	1017	539	478						12.0837	6.5	3677	1892	1785	13.6	5.62321	4502	2329	2173
8.78182	11.2555	566	449	117	8.73351	9.17751	577	362	215	8.18351	7.6945	1018	539	479						12.0837	6.55	3678	1889	1789	13.6	5.62321	4505	2332	2173
8.78182	11.2555	566	449	117	8.73351	9.17751	577	362	215	8.18351	7.74545	1019	539	480						12.0837	6.55	3678	1886	1792	13.6	5.62321	4507	2334	2173
8.78182	11.2555	567	450	117	8.73351	9.17751	577	362	215	8.18351	7.74545	1020	540	480						12.0837	6.55	3679	1884	1795	13.6	5.62321	4509	2337	2172
8.78182	11.2555	567	450	117	8.73351	9.17751	577	362	215	8.18351	7.74545	1020	539	481						12.0837	6.55	3683	1888	1795	13.6	5.62321	4511	2340	2171
8.78182	11.2555	568	451	117	8.73351	9.17751	577	362	215	8.18351	7.74545	1021	540	481						12.1719	6.55	3687	1892	1795	13.6	5.62321	4513	2342	2171
8.78182	11.2555	568	451	117	8.73351	9.17751	577	362	215	8.18351	7.74545	1021	539	482						12.1719	6.55	3692	1894	1798	13.6	5.62321	4515	2345	2170
8.84545	11.2555	568	451	117	8.73351	9.17751	577	362	215	8.18351	7.74545	1023	540	483						12.1719	6.55	3700	1899	1801	13.6	5.62321	4519	2347	2172
8.84545	11.2555	569	452	117	8.79773	9.17751	578	362	216	8.18351	7.74545	1024	541	483						12.1719	6.55	3707	1903	1804	13.7	5.62321	4523	2349	2174
8.84545	11.3493	571	454	117	8.79773	9.2426	578	362	216	8.18351	7.74545	1025	541	484						12.1719	6.55	3711	1906	1805	13.7	5.6631	4527	2351	2176
8.84545	11.3493	571	454	117	8.79773	9.2426	580	363	217	8.18351	7.74545	1026	541	485						12.1719	6.55	3715	1910	1805	13.7	5.6631	4530	2353	2177
8.84545	11.3493	571	454	117	8.79773	9.2426	582	365	217	8.18351	7.74545	1028	543	485						12.1719	6.6	3719	1913	1806	13.7	5.6631	4534	2356	2178
8.84545	11.3493	571	454	117	8.79773	9.2426	582	365	217	8.18351	7.74545	1029	542	487						12.1719	6.6	3722	1913	1809	13.7	5.6631	4538	2358	2180
8.84545	11.3493	572	455	117	8.79773	9.2426	582	365	217	8.24413	7.79641	1031	544	487						12.1719	6.6	3726	1913	1813	13.7	5.6631	4542	2360	2182
8.84545	11.3493	573	455	118	8.79773	9.2426	582	365	217	8.24413	7.79641	1033	545	488						12.1719	6.6	3728	1913	1815	13.7	5.6631	4545	2362	2183
8.84545	11.3493	575	457	118	8.79773	9.2426	582	365	217	8.24413	7.79641	1034	545	489						12.1719	6.6	3728	1913	1815	13.7	5.6631	4549	2364	2185
8.84545	11.3493	577	459	118	8.79773	9.2426	583	365	218	8.24413	7.79641	1036	547	489						12.1719	6.6	3728	1913	1815	13.7	5.6631	4552	2366	2186
8.84545	11.3493	577	459	118	8.79773	9.2426	583	365	218	8.24413	7.79641	1037	546	491						12.1719	6.6	3731	1916	1815	13.7	5.6631	4555	2369	2186
8.84545	11.3493	578	460	118	8.79773	9.2426	583	365	218	8.24413	7.79641	1039	548	491						12.1719	6.6	3734	1919	1815	13.7	5.6631	4558	2371	2187
8.84545	11.3493	578	460	118	8.79773	9.2426	583	365	218	8.24413	7.79641	1041	550	491						12.2601	6.65	3737	1921	1816	13.7	5.6631	4561	2373	2188
8.90909	11.3493	578	460	118	8.79773	9.2426	584	366	218	8.24413	7.79641	1042	550	492						12.2601	6.65	3738	1919	1819	13.7	5.6631	4564	2375	2189
8.90909	11.3493	578	460	118	8.86194	9.2426	584	366	218	8.24413	7.79641	1044	551	493						12.2601	6.65	3738	1915	1823	13.8	5.6631	4567	2377	2190
8.90909	11.4431	579	461	118	8.86194	9.2426	584	366	218	8.24413	7.79641	1045	552	493						12.2601	6.65	3740	1913	1827	13.8	5.6631	4569	2379	2190
8.90909	11.4431	579	461	118	8.86194	9.30769	584	366	218	8.24413	7.79641	1046	551	495						12.2601	6.65	3748	1918	1830	13.8	5.70298	4572	2382	2190
8.90909	11.4431	579	461	118	8.86194	9.30769	584	366	218	8.24413	7.79641	1048	552	496						12.2601	6.65	3755	1922	1833	13.8	5.70298	4574	2383	2191
8.90909	11.4431	579	461	118	8.86194	9.30769	585	367	218	8.24413	7.84737	1049	553	496						12.2601	6.65	3760	1923	1837	13.8	5.70298	4576	2384	2192
8.90909	11.4431	580	462	118	8.86194	9.30769	586	367	219	8.24413	7.84737	1050	553	497						12.2601	6.65	3764	1923	1841	13.8	5.70298	4578	2386	2192
8.90909	11.4431	580	462	118	8.86194	9.30769	586	367	219	8.30474	7.84737	1051	553	498						12.2601	6.65	3767	1923	1844	13.8	5.70298	4579	2387	2192
8.90909	11.4431	580	462	118	8.86194	9.30769	587	368	219	8.30474	7.84737	1052	553	499						12.2601	6.65	3768	1923	1845	13.8	5.70298	4581	2388	2193
8.90909	11.4431	581	463	118	8.86194	9.30769	589	370	219	8.30474	7.84737	1053	553	500						12.2601	6.65	3768	1923	1845	13.8	5.70298	4583	2390	2193
8.90909	11.4431	581	463	118	8.86194	9.30769	589	370	219	8.30474	7.84737	1055	554	501						12.2601	6.65	3769	1923	1846	13.8	5.70298	4585	2391	2194
8.90909	11.4431	582	463	119	8.86194	9.30769	589	370	219	8.30474	7.84737	1056	555	501						12.2601	6.65	3772	1923	1849	13.8	5.70298	4586	2393	2193
8.90909	11.4431	583	464	119	8.86194	9.30769	591	371	220	8.30474	7.84737	1057	556	501						12.3483	6.65	3776	1923	1853	13.8	5.70298	4590	2395	2195
8.97273	11.4431	585	466	119	8.86194	9.30769	592	372	220	8.30474	7.84737	1058	556	502						12.3483	6.65	3779	1923	1856	13.8	5.70298	4593	2397	2196
8.97273	11.4431	588	468	120	8.86194	9.30769	593	372	221	8.30474	7.84737	1059	556	503						12.3483	6.65	3783	1923	1860	13.8	5.70298	4597	2399	2198
8.97273	11.4431	592	472	120	8.92616	9.37278	593	372	221	8.30474	7.84737	1060	556	504						12.3483	6.65	3787	1923	1864	13.9	5.74286	4600	2402	2198
8.97273	11.4431	595	474	121	8.92616	9.37278	595	373	222	8.30474	7.84737	1062	557	505						12.3483	6.65	3794	1926	1868	13.9	5.74286	4604	2404	2200
8.97273	11.4431	597	476	121	8.92616	9.37278	598	375	223	8.30474	7.84737	1063	557	506						12.3483	6.65	3801	1929	1872	13.9	5.74286	4607	2407	2200
8.97273	11.5369	599	478	121	8.92616	9.37278	599	375	224	8.30474	7.89833	1063	557	506						12.3483	6.65	3808	1932	1876	13.9	5.74286	4611	2409	2202
8.97273	11.5369	600	479	121	8.92616	9.37278	600	376	224	8.30474	7.89833	1063	557	506						12.3483	6.7	3812	1933	1879	13.9	5.74286	4614	2411	2203
8.97273	11.5369	601	480	121	8.92616	9.37278	601	377	224	8.36536	7.89833	1063	556	507						12.3483	6.7	3815	1933	1882	13.9	5.74286	4618	2414	2204
8.97273	11.5369	601	480	121	8.92616	9.37278	601	377	224	8.36536	7.89833	1063	556	507						12.3483	6.7	3819	1933	1886	13.9	5.74286	4622	2417	2205
8.97273	11.5369	601	480	121	8.92616	9.37278	601	377	224	8.36536	7.89833	1063	556	507						12.3483	6.7	3823	1933	1890	13.9	5.74286	4625	2420	2205
8.97273	11.5369	601	480	121	8.92616	9.37278	601	377	224	8.36536	7.89833	1063	556	507						12.3483	6.7	3827	1933	1894	13.9	5.74286	4629	2423	2206
8.97273	11.5369	601	480	121	8.92616	9.37278	602	377	225	8.36536	7.89833	1063	556	507						12.3483	6.7	3830	1935	1895	13.9	5.74286	4633	2426	2207
8.97273	11.5369	601	480	121	8.92616	9.37278	603	377	226	8.36536	7.89833	1064	557	507						12.4365	6.7	3834	1939	1895	13.9	5.74286	4637	2429	2208
9.03636	11.5369	602	481	121	8.92616	9.37278	605	377	228	8.36536	7.89833	1064	556	508						12.4365	6.7	3838	1942	1896	13.9	5.74286	4640	2432	2208
9.03636	11.5369	602	481	121	8.92616	9.43787	605	377	228	8.36536	7.89833	1064	556	508						12.4365	6.7	3842	1943	1899	13.9	5.78274	4644	2435	2209
9.03636	11.5369	602	481	121	8.99038	9.43787	606	378	228	8.36536	7.89833	1064	556	508						12.4365	6.7	3845	1943	1902	14	5.78274	4648	2437	2211
9.03636	11.5369	602	481	121	8.99038	9.43787	606	378	228	8.36536	7.89833	1064	556	508						12.4365	6.7	3847	1943	1904	14	5.78274	4653	2441	2212
9.03636	11.5369	602	481	121	8.99038	9.43787	607	379	228	8.36536	7.94928	1064	555	509						12.4365	6.7	3848	1943	1905	14	5.78274	4658	2444	2214
9.03636	11.5369	602	480	122	8.99038	9.43787	607	379	228	8.36536	7.94928	1064	555	509						12.4365	6.7	3848	1943	1905	14	5.78274	4663	2448	2215
9.03636	11.5369	603	481	122	8.99038	9.43787	607	379	228	8.36536	7.94928	1064	555	509						12.4365	6.7	3850	1943	1907	14	5.78274	4668	2452	2216
9.03636	11.6307	605	483	122	8.99038	9.43787	607	379	228	8.36536	7.94928	1065	555	510						12.4365	6.7	3854	1943	1911	14	5.78274	4673	2455	2218
9.03636	11.6307	606	484	122	8.99038	9.43787	608	380	228	8.42598	7.94928	1065	555	510						12.4365	6.75	3857	1943	1914	14	5.78274	4679	2459	2220
9.03636	11.6307	608	486	122	8.99038	9.43787	608	380	228	8.42598	7.94928	1066	556	510						12.4365	6.75	3861	1946	1915	14	5.78274	4684	2462	2222
9.03636	11.6307	609	487	122	8.99038	9.43787	608	380	228	8.42598	7.94928	1066	556	510						12.4365	6.75	3864	1949	1915	14	5.78274	4689	2466	2223
9.03636	11.6307	611	489	122	8.99038	9.43787	608	380	228	8.42598	7.94928	1067	557	510						12.4365	6.75	3868	1952	1916	14	5.78274	4693	2469	2224
9.03636	11.6307	614	492	122	8.99038	9.43787	608	380	228	8.42598	7.94928	1068	557	511						12.5247	6.75	3872	1953	1919	14	5.78274	4696	2470	2226
9.1	11.6307	615	493	122	8.99038	9.43787	608	380	228	8.42598	8.00024	1069	558	511						12.5247	6.75	3875	1953	1922	14	5.78274	4699	2472	2227
9.1	11.6307	615	493	122	8.99038	9.50296	610	382	228	8.42598	8.00024	1069	557	512						12.5247	6.75	3878	1953	1925	14	5.82262	4702	2474	2228
9.1	11.6307	615	493	122	9.05459	9.50296	610	382	228	8.42598	8.00024	1070	558	512						12.5247	6.75	3878	1953	1925	14.1	5.82262	4705	2476	2229
9.1	11.6307	618	496	122	9.05459	9.50296	611	383	228	8.42598	8.00024	1070	558	512						12.5247	6.75	3878	1953	1925	14.1	5.82262	4708	2478	2230
9.1	11.6307	619	497	122	9.05459	9.50296	611	383	228	8.42598	8.00024	1071	558	513						12.5247	6.8	3882	1955	1927	14.1	5.82262	4711	2479	2232
9.1	11.6307	619	497	122	9.05459	9.50296	611	383	228	8.42598	8.00024	1072	559	513						12.5247	6.8	3890	1959	1931	14.1	5.82262	4714	2481	2233
9.1	11.6307	620	498	122	9.05459	9.50296	611	383	228	8.42598	8.00024	1073	559	514						12.5247	6.8	3897	1963	1934	14.1	5.82262	4717	2483	2234
9.1	11.6307	622	500	122	9.05459	9.50296	611	383	228	8.42598	8.00024	1073	559	514						12.5247	6.8	3898	1963	1935	14.1	5.82262	4721	2486	2235
9.1	11.6307	624	502	122	9.05459	9.50296	611	383	228	8.4866	8.00024	1074	560	514						12.5247	6.8	3898	1963	1935	14.1	5.82262	4724	2489	2235
9.1	11.6307	627	505	122	9.05459	9.50296	611	383	228	8.4866	8.0512	1075	561	514						12.5247	6.8	3899	1963	1936	14.1	5.82262	4728	2492	2236
9.1	11.6307	629	507	122	9.05459	9.50296	611	383	228	8.4866	8.0512	1075	560	515						12.5247	6.8	3903	1963	1940	14.1	5.82262	4732	2495	2237
9.1	11.6307	630	508	122	9.05459	9.50296	611	383	228	8.4866	8.0512	1076	561	515						12.5247	6.8	3906	1963	1943	14.1	5.82262	4736	2498	2238
9.1	11.7244	630	508	122	9.05459	9.50296	611	383	228	8.4866	8.0512	1077	562	515						12.6129	6.8	3910	1963	1947	14.1	5.82262	4739	2501	2238
9.16364	11.7244	630	508	122	9.05459	9.50296	611	383	228	8.4866	8.0512	1077	561	516						12.6129	6.8	3913	1963	1950	14.1	5.82262	4743	2504	2239
9.16364	11.7244	630	508	122	9.05459	9.56805	612	383	229	8.4866	8.0512	1078	562	516						12.6129	6.8	3917	1963	1954	14.1	5.8625	4747	2506	2241
9.16364	11.7244	630	508	122	9.05459	9.56805	613	384	229	8.4866	8.0512	1079	563	516						12.6129	6.8	3921	1963	1958	14.1	5.8625	4751	2509	2242
9.16364	11.7244	630	508	122	9.11881	9.56805	613	384	229	8.4866	8.0512	1079	562	517						12.6129	6.8	3924	1963	1961	14.2	5.8625	4755	2512	2243
9.16364	11.7244	631	509	122	9.11881	9.56805	613	384	229	8.4866	8.0512	1080	563	517						12.6129	6.8	3928	1964	1964	14.2	5.8625	4759	2514	2245
9.16364	11.7244	631	509	122	9.11881	9.56805	613	384	229	8.4866	8.0512	1081	563	518						12.6129	6.85	3932	1967	1965	14.2	5.8625	4762	2516	2246
9.16364	11.7244	632	510	122	9.11881	9.56805	613	384	229	8.4866	8.0512	1081	563	518						12.6129	6.85	3936	1971	1965	14.2	5.8625	4766	2519	2247
9.16364	11.7244	634	512	122	9.11881	9.56805	613	384	229	8.4866	8.0512	1082	564	518						12.6129	6.85	3940	1973	1967	14.2	5.8625	4770	2521	2249
9.16364	11.7244	635	513	122	9.11881	9.56805	613	384	229	8.4866	8.0512	1083	565	518						12.6129	6.85	3943	1973	1970	14.2	5.8625	4774	2523	2251
9.16364	11.7244	637	515	122	9.11881	9.56805	613	384	229	8.54721	8.10215	1083	564	519						12.6129	6.85	3946	1973	1973	14.2	5.8625	4778	2526	2252
9.16364	11.7244	638	516	122	9.11881	9.56805	614	384	230	8.54721	8.10215	1084	565	519						12.6129	6.85	3950	1973	1977	14.2	5.8625	4782	2528	2254
9.16364	11.7244	638	516	122	9.11881	9.56805	614	384	230	8.54721	8.10215	1085	566	519						12.6129	6.85	3954	1973	1981	14.2	5.8625	4786	2531	2255
9.16364	11.7244	639	517	122	9.11881	9.56805	615	385	230	8.54721	8.10215	1085	565	520						12.7011	6.85	3958	1973	1985	14.2	5.8625	4789	2534	2255
9.22727	11.7244	639	517	122	9.11881	9.56805	615	385	230	8.54721	8.10215	1086	566	520						12.7011	6.85	3958	1973	1985	14.2	5.8625	4793	2537	2256
9.22727	11.7244	640	518	122	9.11881	9.56805	616	385	231	8.54721	8.10215	1087	566	521						12.7011	6.85	3958	1973	1985	14.2	5.8625	4796	2540	2256
9.22727	11.7244	641	519	122	9.11881	9.56805	616	385	231	8.54721	8.10215	1087	566	521						12.7011	6.85	3959	1973	1986	14.2	5.8625	4800	2543	2257
9.22727	11.8183	641	519	122	9.18303	9.56805	616	385	231	8.54721	8.10215	1088	566	522						12.7011	6.85	3962	1973	1989	14.3	5.8625	4803	2546	2257
9.22727	11.8183	641	519	122	9.18303	9.56805	616	385	231	8.54721	8.10215	1089	567	522						12.7011	6.85	3966	1973	1993	14.3	5.8625	4807	2549	2258
9.22727	11.8183	643	521	122	9.18303	9.63314	616	385	231	8.54721	8.10215	1089	567	522						12.7011	6.85	3970	1975	1995	14.3	5.90238	4811	2552	2259
9.22727	11.8183	643	521	122	9.18303	9.63314	616	385	231	8.54721	8.10215	1090	567	523						12.7011	6.85	3973	1978	1995	14.3	5.90238	4816	2556	2260
9.22727	11.8183	644	522	122	9.18303	9.63314	616	385	231	8.54721	8.10215	1091	568	523						12.7011	6.85	3977	1982	1995	14.3	5.90238	4822	2560	2262
9.22727	11.8183	644	521	123	9.18303	9.63314	616	385	231	8.54721	8.10215	1092	569	523						12.7011	6.85	3981	1983	1998	14.3	5.90238	4827	2564	2263
9.22727	11.8183	646	523	123	9.18303	9.63314	616	385	231	8.60784	8.10215	1092	568	524						12.7011	6.85	3985	1983	2002	14.3	5.90238	4833	2568	2265
9.22727	11.8183	646	523	123	9.18303	9.63314	616	385	231	8.60784	8.10215	1093	569	524						12.7011	6.9	3989	1984	2005	14.3	5.90238	4839	2572	2267
9.22727	11.8183	648	525	123	9.18303	9.63314	617	386	231	8.60784	8.10215	1093	568	525						12.7011	6.9	3991	1986	2005	14.3	5.90238	4845	2576	2269
9.22727	11.8183	649	526	123	9.18303	9.63314	617	386	231	8.60784	8.15311	1094	569	525						12.7893	6.9	3995	1990	2005	14.3	5.90238	4851	2580	2271
9.29091	11.8183	650	527	123	9.18303	9.63314	617	386	231	8.60784	8.15311	1095	570	525						12.7893	6.9	3998	1993	2005	14.3	5.90238	4857	2585	2272
9.29091	11.8183	650	527	123	9.18303	9.63314	617	386	231	8.60784	8.15311	1096	570	526						12.7893	6.9	3998	1993	2005	14.3	5.90238	4863	2589	2274
9.29091	11.8183	651	528	123	9.18303	9.63314	617	386	231	8.60784	8.15311	1096	570	526						12.7893	6.9	3998	1993	2005	14.3	5.90238	4870	2595	2275
9.29091	11.8183	651	527	124	9.24724	9.69822	617	386	231	8.60784	8.15311	1097	571	526						12.7893	6.9	4000	1993	2007	14.4	5.94226	4877	2601	2276
9.29091	11.8183	652	528	124	9.24724	9.69822	617	386	231	8.60784	8.15311	1097	571	526						12.7893	6.9	4004	1993	2011	14.4	5.94226	4884	2607	2277
9.29091	11.8183	652	528	124	9.24724	9.69822	618	387	231	8.60784	8.15311	1098	572	526						12.7893	6.9	4008	1993	2015	14.4	5.94226	4892	2613	2279
9.29091	11.8183	652	528	124	9.24724	9.69822	618	387	231	8.60784	8.15311	1099	572	527						12.7893	6.9	4011	1993	2018	14.4	5.94226	4899	2619	2280
9.29091	11.8183	652	528	124	9.24724	9.69822	618	387	231	8.60784	8.15311	1100	573	527						12.7893	6.9	4015	1993	2022	14.4	5.94226	4906	2624	2282
9.29091	11.912	652	528	124	9.24724	9.69822	619	387	232	8.60784	8.15311	1100	573	527						12.7893	6.95	4019	1994	2025	14.4	5.94226	4913	2630	2283
9.29091	11.912	653	529	124	9.24724	9.69822	619	387	232	8.60784	8.20407	1101	574	527						12.7893	6.95	4022	1997	2025	14.4	5.94226	4920	2636	2284
9.29091	11.912	653	529	124	9.24724	9.69822	619	387	232	8.66846	8.20407	1101	574	527						12.7893	6.95	4026	2001	2025	14.4	5.94226	4927	2642	2285
9.29091	11.912	653	529	124	9.24724	9.69822	620	387	233	8.66846	8.20407	1102	574	528						12.7893	6.95	4028	2003	2025	14.4	5.94226	4934	2647	2287
9.29091	11.912	654	530	124	9.24724	9.69822	620	387	233	8.66846	8.20407	1103	575	528						12.8775	6.95	4028	2003	2025	14.4	5.94226	4941	2652	2289
9.35455	11.912	654	530	124	9.24724	9.69822	620	387	233	8.66846	8.20407	1104	576	528						12.8775	6.95	4028	2003	2025	14.4	5.94226	4948	2658	2290
9.35455	11.912	654	530	124	9.24724	9.69822	620	387	233	8.66846	8.20407	1104	576	528						12.8775	6.95	4028	2003	2025	14.4	5.94226	4956	2663	2293
9.35455	11.912	654	530	124	9.24724	9.69822	620	387	233	8.66846	8.20407	1104	575	529						12.8775	6.95	4028	2003	2025	14.4	5.94226	4963	2668	2295
9.35455	11.912	654	530	124	9.24724	9.69822	620	387	233	8.66846	8.20407	1104	575	529						12.8775	6.95	4028	2003	2025	14.4	5.94226	4970	2674	2296
9.35455	11.912	654	530	124	9.31146	9.69822	620	387	233	8.66846	8.20407	1104	574	530						12.8775	6.95	4036	2007	2029	14.5	5.94226	4977	2679	2298
9.35455	11.912	655	531	124	9.31146	9.69822	620	387	233	8.66846	8.20407	1104	574	530						12.8775	6.95	4043	2010	2033	14.5	5.94226	4984	2684	2300
9.35455	11.912	655	531	124	9.31146	9.69822	620	387	233	8.66846	8.25502	1104	574	530						12.8775	6.95	4049	2013	2036	14.5	5.94226	4992	2690	2302
9.35455	11.912	655	531	124	9.31146	9.76331	621	387	234	8.66846	8.25502	1104	573	531						12.8775	6.95	4053	2013	2040	14.5	5.98214	5000	2695	2305
9.35455	11.912	655	531	124	9.31146	9.76331	621	387	234	8.66846	8.25502	1104	573	531						12.8775	6.95	4057	2013	2044	14.5	5.98214	5008	2700	2308
9.35455	11.912	655	531	124	9.31146	9.76331	621	387	234	8.66846	8.25502	1104	572	532						12.8775	6.95	4060	2013	2047	14.5	5.98214	5016	2706	2310
9.35455	12.0058	655	531	124	9.31146	9.76331	622	388	234	8.72907	8.25502	1104	571	533						12.8775	6.95	4064	2013	2051	14.5	5.98214	5024	2711	2313
9.35455	12.0058	656	532	124	9.31146	9.76331	622	388	234	8.72907	8.25502	1104	571	533						12.8775	6.95	4067	2013	2054	14.5	5.98214	5032	2716	2316
9.35455	12.0058	658	534	124	9.31146	9.76331	622	388	234	8.72907	8.25502	1104	571	533						12.8775	6.95	4071	2013	2058	14.5	5.98214	5039	2722	2317
9.41818	12.0058	658	534	124	9.31146	9.76331	623	389	234	8.72907	8.25502	1104	570	534						12.9657	7	4075	2013	2062	14.5	5.98214	5047	2727	2320
9.41818	12.0058	659	535	124	9.31146	9.76331	623	389	234	8.72907	8.25502	1104	570	534						12.9657	7	4078	2013	2065	14.5	5.98214	5055	2732	2323
9.41818	12.0058	660	536	124	9.31146	9.76331	623	389	234	8.72907	8.30598	1104	569	535						12.9657	7	4078	2013	2065	14.5	5.98214	5062	2738	2324
9.41818	12.0058	661	537	124	9.31146	9.76331	623	389	234	8.72907	8.30598	1104	568	536						12.9657	7	4078	2013	2065	14.5	5.98214	5070	2743	2327
9.41818	12.0058	661	537	124	9.37568	9.76331	623	389	234	8.72907	8.30598	1106	569	537						12.9657	7	4080	2015	2065	14.6	5.98214	5077	2748	2329
9.41818	12.0058	663	539	124	9.37568	9.76331	623	389	234	8.72907	8.30598	1108	570	538						12.9657	7	4083	2018	2065	14.6	5.98214	5085	2754	2331
9.41818	12.0058	663	539	124	9.37568	9.76331	623	389	234	8.72907	8.30598	1109	571	538						12.9657	7	4087	2022	2065	14.6	5.98214	5092	2759	2333
9.41818	12.0058	664	540	124	9.37568	9.76331	624	390	234	8.72907	8.30598	1110	571	539						12.9657	7	4091	2023	2068	14.6	5.98214	5100	2764	2336
9.41818	12.0058	665	541	124	9.37568	9.8284	624	390	234	8.72907	8.30598	1111	570	541						12.9657	7	4095	2023	2072	14.6	6.02202	5107	2770	2337
9.41818	12.0058	665	541	124	9.37568	9.8284	624	390	234	8.72907	8.30598	1112	570	542						12.9657	7	4098	2023	2075	14.6	6.02202	5115	2775	2340
9.41818	12.0058	666	542	124	9.37568	9.8284	624	390	234	8.72907	8.30598	1114	571	543						12.9657	7.05	4102	2023	2079	14.6	6.02202	5122	2780	2342
9.41818	12.0058	667	543	124	9.37568	9.8284	624	390	234	8.78969	8.30598	1116	572	544						12.9657	7.05	4106	2023	2083	14.6	6.02202	5129	2784	2345
9.41818	12.0058	670	546	124	9.37568	9.8284	624	390	234	8.78969	8.30598	1117	572	545						12.9657	7.05	4109	2024	2085	14.6	6.02202	5136	2789	2347
9.48182	12.0058	671	547	124	9.37568	9.8284	624	390	234	8.78969	8.30598	1118	572	546						13.0539	7.05	4113	2028	2085	14.6	6.02202	5143	2794	2349
9.48182	12.0058	673	548	125	9.37568	9.8284	624	390	234	8.78969	8.30598	1119	572	547						13.0539	7.05	4116	2031	2085	14.6	6.02202	5150	2799	2351
9.48182	12.0058	675	550	125	9.37568	9.8284	625	390	235	8.78969	8.30598	1120	572	548						13.0539	7.05	4120	2033	2087	14.6	6.02202	5157	2803	2354
9.48182	12.0058	677	552	125	9.37568	9.8284	625	390	235	8.78969	8.35694	1122	573	549						13.0539	7.05	4124	2033	2091	14.6	6.02202	5165	2808	2357
9.48182	12.0996	679	554	125	9.4399	9.8284	626	390	236	8.78969	8.35694	1124	574	550						13.0539	7.05	4128	2033	2095	14.7	6.02202	5172	2813	2359
9.48182	12.0996	682	557	125	9.4399	9.8284	626	390	236	8.78969	8.35694	1124	574	550						13.0539	7.05	4132	2033	2099	14.7	6.02202	5181	2818	2363
9.48182	12.0996	683	558	125	9.4399	9.8284	627	390	237	8.78969	8.35694	1125	574	551						13.0539	7.05	4135	2033	2102	14.7	6.02202	5190	2823	2367
9.48182	12.0996	683	558	125	9.4399	9.89349	628	391	237	8.78969	8.35694	1126	574	552						13.0539	7.05	4138	2033	2105	14.7	6.0619	5199	2829	2370
9.48182	12.0996	685	559	126	9.4399	9.89349	629	391	238	8.78969	8.35694	1127	575	552						13.0539	7.05	4142	2033	2109	14.7	6.0619	5208	2834	2374
9.48182	12.0996	685	559	126	9.4399	9.89349	630	392	238	8.78969	8.35694	1127	574	553						13.0539	7.05	4146	2033	2113	14.7	6.0619	5217	2839	2378
9.48182	12.0996	687	561	126	9.4399	9.89349	631	393	238	8.78969	8.35694	1128	575	553						13.0539	7.05	4150	2035	2115	14.7	6.0619	5226	2845	2381
9.48182	12.0996	689	563	126	9.4399	9.89349	634	396	238	8.85031	8.35694	1128	574	554						13.0539	7.05	4153	2038	2115	14.7	6.0619	5235	2850	2385
9.48182	12.0996	691	564	127	9.4399	9.89349	637	398	239	8.85031	8.35694	1129	575	554						13.0539	7.1	4158	2043	2115	14.7	6.0619	5244	2855	2389
9.48182	12.0996	693	566	127	9.4399	9.89349	640	401	239	8.85031	8.35694	1130	575	555						13.1421	7.1	4163	2045	2118	14.7	6.0619	5252	2861	2391
9.54545	12.0996	695	568	127	9.4399	9.89349	642	403	239	8.85031	8.35694	1131	575	556						13.1421	7.1	4171	2049	2122	14.7	6.0619	5259	2867	2392
9.54545	12.0996	697	570	127	9.4399	9.89349	643	404	239	8.85031	8.35694	1131	575	556						13.1421	7.1	4178	2052	2126	14.7	6.0619	5266	2873	2393
9.54545	12.0996	700	573	127	9.4399	9.89349	644	405	239	8.85031	8.40789	1132	575	557						13.1421	7.1	4186	2053	2133	14.7	6.0619	5273	2879	2394
9.54545	12.0996	702	575	127	9.4399	9.89349	644	405	239	8.85031	8.40789	1132	575	557						13.1421	7.1	4193	2053	2140	14.7	6.0619	5280	2885	2395
9.54545	12.0996	705	578	127	9.50411	9.89349	644	405	239	8.85031	8.40789	1133	575	558						13.1421	7.1	4200	2053	2147	14.8	6.0619	5287	2891	2396
9.54545	12.0996	707	579	128	9.50411	9.89349	645	406	239	8.85031	8.40789	1134	576	558						13.1421	7.1	4208	2053	2155	14.8	6.0619	5294	2897	2397
9.54545	12.0996	710	582	128	9.50411	9.89349	646	406	240	8.85031	8.40789	1135	576	559						13.1421	7.1	4215	2053	2162	14.8	6.0619	5301	2902	2399
9.54545	12.1934	714	585	129	9.50411	9.89349	646	406	240	8.85031	8.40789	1137	578	559						13.1421	7.1	4225	2056	2169	14.8	6.0619	5308	2908	2400
9.54545	12.1934	719	590	129	9.50411	9.89349	646	406	240	8.85031	8.40789	1138	578	560						13.1421	7.1	4236	2059	2177	14.8	6.0619	5316	2914	2402
9.54545	12.1934	724	594	130	9.50411	9.95858	646	406	240	8.85031	8.40789	1139	579	560						13.1421	7.1	4247	2063	2184	14.8	6.10179	5324	2919	2405
9.54545	12.1934	730	600	130	9.50411	9.95858	646	406	240	8.85031	8.40789	1140	578	562						13.1421	7.1	4258	2066	2192	14.8	6.10179	5332	2924	2408
9.54545	12.1934	737	607	130	9.50411	9.95858	646	406	240	8.91093	8.40789	1141	579	562						13.1421	7.1	4269	2070	2199	14.8	6.10179	5341	2930	2411
9.54545	12.1934	739	609	130	9.50411	9.95858	646	406	240	8.91093	8.40789	1143	580	563						13.2303	7.15	4280	2074	2206	14.8	6.10179	5349	2935	2414
9.60909	12.1934	742	611	131	9.50411	9.95858	647	406	241	8.91093	8.40789	1145	581	564						13.2303	7.15	4291	2077	2214	14.8	6.10179	5357	2940	2417
9.60909	12.1934	743	612	131	9.50411	9.95858	648	407	241	8.91093	8.40789	1146	582	564						13.2303	7.15	4303	2082	2221	14.8	6.10179	5366	2946	2420
9.60909	12.1934	745	613	132	9.50411	9.95858	648	407	241	8.91093	8.45885	1147	582	565						13.2303	7.15	4313	2084	2229	14.8	6.10179	5374	2951	2423
9.60909	12.1934	747	615	132	9.50411	9.95858	648	407	241	8.91093	8.45885	1148	583	565						13.2303	7.15	4324	2088	2236	14.8	6.10179	5382	2957	2425
9.60909	12.1934	749	617	132	9.56833	9.95858	651	410	241	8.91093	8.45885	1150	584	566						13.2303	7.15	4335	2092	2243	14.9	6.10179	5389	2962	2427
9.60909	12.1934	751	618	133	9.56833	9.95858	652	410	242	8.91093	8.45885	1152	585	567						13.2303	7.15	4344	2093	2251	14.9	6.10179	5397	2968	2429
9.60909	12.1934	752	619	133	9.56833	9.95858	653	410	243	8.91093	8.45885	1153	586	567						13.2303	7.15	4351	2093	2258	14.9	6.10179	5405	2974	2431
[truncated: 1,204 more rows]

## Sheet: Theoretical model
Theretical model
25				50				75				100				125				150
model		Dong model		model		Dong model		model		Dong model		model		Dong model		model		Dong model		model		Dong model
0	0	0	0	0	0	0	0	0	0	0	0	0	0	0	0	0	0	0	0	0	0	0	0
0.01682	1.24961e-05	0.01682	9.93829e-11	0.01846	2.64702e-05	0.01662	1.91331e-09	0.01682	1.44059e-05	0.01682	3.80491e-10	0.01862	4.77526e-05	0.01862	2.7739e-09	0.02182	9.02411e-05	0.02182	6.14494e-09	0.02342	2.87104e-05	0.02342	2.87104e-05
0.03363	5.1747e-05	0.03363	1.66918e-09	0.03693	0.000101568	0.03323	2.26771e-08	0.03363	5.72254e-05	0.03363	5.43859e-09	0.03724	0.000166284	0.03724	3.21871e-08	0.04364	0.000291169	0.04364	6.48664e-08	0.04685	0.000102786	0.04685	0.000102786
0.05045	0.000118815	0.05045	8.69351e-09	0.05539	0.000223035	0.04985	9.63215e-08	0.05045	0.000128236	0.05045	2.57752e-08	0.05586	0.000344997	0.05586	1.3503e-07	0.06547	0.000577749	0.06547	2.57471e-07	0.07027	0.000216741	0.07027	0.000216741
0.06727	0.000214288	0.06727	2.80347e-08	0.07386	0.000389721	0.06647	2.68777e-07	0.06727	0.00022732	0.06727	7.77372e-08	0.07447	0.000579035	0.07447	3.73486e-07	0.08729	0.000939476	0.08729	6.84729e-07	0.09369	0.000367984	0.09369	0.000367984
0.08408	0.000338581	0.08408	6.95215e-08	0.09232	0.00060084	0.08308	5.9577e-07	0.08408	0.000354396	0.08408	1.83021e-07	0.09309	0.000865253	0.09309	8.22233e-07	0.10911	0.00137	0.10911	1.46221e-06	0.11712	0.000554809	0.11712	0.000554809
0.1009	0.000492022	0.1009	1.46011e-07	0.11079	0.000855797	0.0997	1.14163e-06	0.1009	0.000509401	0.1009	3.6842e-07	0.11171	0.0012	0.11171	1.56682e-06	0.13093	0.00186	0.13093	2.71784e-06	0.14054	0.000775956	0.14054	0.000775956
0.11772	0.000674878	0.11772	2.73439e-07	0.12925	0.00115	0.11632	1.97847e-06	0.11772	0.000692284	0.11772	6.65637e-07	0.13033	0.00159	0.13033	2.70255e-06	0.15275	0.00242	0.15275	4.59029e-06	0.16396	0.00103	0.16396	0.00103
0.13453	0.000887378	0.13453	4.70855e-07	0.14772	0.0015	0.13293	3.1856e-06	0.13453	0.000903001	0.13453	1.11114e-06	0.14895	0.00202	0.14895	4.33371e-06	0.17457	0.00303	0.17457	7.22783e-06	0.18739	0.00132	0.18739	0.00132
0.15135	0.00113	0.15135	7.60462e-07	0.16618	0.00188	0.14955	4.84904e-06	0.15135	0.00114	0.15135	1.74605e-06	0.16757	0.00249	0.16757	6.57291e-06	0.1964	0.0037	0.1964	1.07875e-05	0.2	0.00149	0.2	0.00149
0.16817	0.0014	0.16817	1.16764e-06	0.18465	0.00231	0.16617	7.06114e-06	0.16817	0.00141	0.16817	2.61602e-06	0.18619	0.00301	0.18619	9.54059e-06	0.2	0.00381	0.2	1.14754e-05	0.21081	0.00164	0.21081	0.00164
0.18498	0.0017	0.18498	1.72099e-06	0.1994	0.00268	0.18278	9.92029e-06	0.18498	0.0017	0.18498	3.77117e-06	0.2	0.00343	0.2	1.22884e-05	0.21822	0.00442	0.21822	1.54344e-05	0.23423	0.00199	0.23423	0.00199
0.2	0.002	0.2	2.36442e-06	0.2	0.00269	0.1994	1.35306e-05	0.2	0.00199	0.2	5.08785e-06	0.2048	0.00358	0.2048	1.33646e-05	0.24004	0.00519	0.24004	2.13412e-05	0.25766	0.00237	0.25766	0.00237
0.2018	0.00204	0.2018	2.45232e-06	0.20311	0.00277	0.2	1.36765e-05	0.2018	0.00202	0.2018	5.266e-06	0.22342	0.00418	0.22342	1.81799e-05	0.26186	0.00601	0.26186	2.86874e-05	0.28108	0.00278	0.28108	0.00278
0.21862	0.0024	0.21862	3.39671e-06	0.22158	0.00328	0.21602	1.80017e-05	0.21862	0.00237	0.21862	7.15932e-06	0.24204	0.00483	0.24204	2.4128e-05	0.28368	0.00689	0.28368	3.76594e-05	0.3045	0.00322	0.3045	0.00322
0.23544	0.00279	0.23544	4.5925e-06	0.24004	0.00384	0.23263	2.34485e-05	0.23544	0.00275	0.23544	9.5142e-06	0.26066	0.00552	0.26066	3.13572e-05	0.30551	0.0078	0.30551	4.84497e-05	0.32793	0.00369	0.32793	0.00369
0.25225	0.00322	0.25225	6.08133e-06	0.25851	0.00443	0.24925	2.99911e-05	0.25225	0.00315	0.25225	1.23979e-05	0.27928	0.00625	0.27928	4.00217e-05	0.32733	0.00877	0.32733	6.12569e-05	0.35135	0.00419	0.35135	0.00419
0.26907	0.00367	0.26907	7.90814e-06	0.27697	0.00506	0.26587	3.77545e-05	0.26907	0.00359	0.26907	1.58818e-05	0.2979	0.00702	0.2979	5.02819e-05	0.34915	0.00978	0.34915	7.62852e-05	0.37477	0.00472	0.37477	0.00472
0.28589	0.00416	0.28589	1.01212e-05	0.29544	0.00574	0.28248	4.68686e-05	0.28589	0.00405	0.28589	2.00415e-05	0.31652	0.00783	0.31652	6.2304e-05	0.37097	0.01084	0.37097	9.37444e-05	0.3982	0.00527	0.3982	0.00527
0.3027	0.00468	0.3027	1.27721e-05	0.3139	0.00645	0.2991	5.74677e-05	0.3027	0.00453	0.3027	2.49564e-05	0.33514	0.00868	0.33514	7.62599e-05	0.39279	0.01193	0.39279	0.000113849	0.4	0.00532	0.4	0.00532
0.31952	0.00523	0.31952	1.59158e-05	0.33237	0.00721	0.31572	6.96911e-05	0.31952	0.00505	0.31952	3.07103e-05	0.35375	0.00957	0.35375	9.23267e-05	0.4	0.01231	0.4	0.000121108	0.42162	0.00586	0.42162	0.00586
0.33634	0.00581	0.33634	1.96107e-05	0.35083	0.00801	0.33233	8.3682e-05	0.33634	0.00559	0.33634	3.73905e-05	0.37237	0.01049	0.37237	0.000110687	0.41461	0.01308	0.41461	0.00013682	0.44505	0.00647	0.44505	0.00647
0.35315	0.00642	0.35315	2.39184e-05	0.3693	0.00885	0.34895	9.95885e-05	0.35315	0.00616	0.35315	4.50887e-05	0.39099	0.01145	0.39099	0.000131529	0.43644	0.01426	0.43644	0.000162882	0.46847	0.00711	0.46847	0.00711
0.36997	0.00706	0.36997	2.8904e-05	0.38776	0.00972	0.36557	0.000117562	0.36997	0.00676	0.36997	5.39001e-05	0.4	0.01193	0.4	0.000142562	0.45826	0.01549	0.45826	0.000192265	0.49189	0.00778	0.49189	0.00778
0.38679	0.00773	0.38679	3.4636e-05	0.3988	0.01027	0.38218	0.00013776	0.38679	0.00739	0.38679	6.39241e-05	0.40961	0.01246	0.40961	0.000155046	0.48008	0.01675	0.48008	0.000225202	0.51532	0.00847	0.51532	0.00847
0.4	0.00828	0.4	3.97101e-05	0.4	0.01033	0.3988	0.000160342	0.4	0.0079	0.4	7.27178e-05	0.42823	0.01349	0.42823	0.000181434	0.5019	0.01806	0.5019	0.000261932	0.53874	0.0092	0.53874	0.0092
0.4036	0.00844	0.4036	4.11863e-05	0.40623	0.01064	0.4	0.000162071	0.4036	0.00804	0.4036	7.52638e-05	0.44685	0.01457	0.44685	0.000210898	0.52372	0.01941	0.52372	0.000302698	0.56216	0.00995	0.56216	0.00995
0.42042	0.00917	0.42042	4.86303e-05	0.42469	0.0116	0.41542	0.000185471	0.42042	0.00872	0.42042	8.80262e-05	0.46547	0.01568	0.46547	0.000243643	0.54555	0.02079	0.54555	0.000347748	0.58559	0.01072	0.58559	0.01072
0.43724	0.00994	0.43724	5.70466e-05	0.44316	0.0126	0.43203	0.000213317	0.43724	0.00943	0.43724	0.000102322	0.48408	0.01682	0.48408	0.000279884	0.56737	0.02222	0.56737	0.000397332	0.6	0.01121	0.6	0.01121
0.45405	0.01074	0.45405	6.65175e-05	0.46162	0.01364	0.44865	0.000244051	0.45405	0.01016	0.45405	0.000118265	0.5027	0.01801	0.5027	0.000319835	0.58919	0.02368	0.58919	0.000451704	0.60901	0.01152	0.60901	0.01152
0.47087	0.01157	0.47087	7.71286e-05	0.48009	0.01472	0.46527	0.000277849	0.47087	0.01092	0.47087	0.000135975	0.52132	0.01923	0.52132	0.000363717	0.6	0.02442	0.6	0.000480495	0.63243	0.01235	0.63243	0.01235
0.48769	0.01244	0.48769	8.8969e-05	0.49855	0.01583	0.48188	0.00031489	0.48769	0.01171	0.48769	0.000155572	0.53994	0.02048	0.53994	0.000411758	0.61101	0.02518	0.61101	0.000511125	0.65586	0.01321	0.65586	0.01321
0.5045	0.01333	0.5045	0.000102131	0.51702	0.01699	0.4985	0.000355357	0.5045	0.01253	0.5045	0.000177183	0.55856	0.02177	0.55856	0.000464185	0.63283	0.02672	0.63283	0.000575857	0.67928	0.01409	0.67928	0.01409
0.52132	0.01426	0.52132	0.000116711	0.53548	0.01819	0.51512	0.000399436	0.52132	0.01338	0.52132	0.000200936	0.57718	0.02309	0.57718	0.000521232	0.65465	0.0283	0.65465	0.000646165	0.7027	0.01499	0.7027	0.01499
0.53814	0.01522	0.53814	0.000132809	0.55395	0.01943	0.53173	0.000447319	0.53814	0.01425	0.53814	0.000226966	0.5958	0.02445	0.5958	0.000583139	0.67648	0.02991	0.67648	0.000722319	0.72613	0.01593	0.72613	0.01593
0.55495	0.01621	0.55495	0.000150527	0.57241	0.0207	0.54835	0.000499197	0.55495	0.01515	0.55495	0.000255407	0.6	0.02476	0.6	0.000597815	0.6983	0.03156	0.6983	0.000804593	0.74955	0.01689	0.74955	0.01689
0.57177	0.01723	0.57177	0.000169972	0.59088	0.02202	0.56496	0.000555269	0.57177	0.01608	0.57177	0.000286401	0.61441	0.02584	0.61441	0.000650146	0.72012	0.03324	0.72012	0.000893263	0.77297	0.01787	0.77297	0.01787
0.58859	0.01829	0.58859	0.000191254	0.5982	0.02255	0.58158	0.000615734	0.58859	0.01703	0.58859	0.00032009	0.63303	0.02727	0.63303	0.000722499	0.74194	0.03496	0.74194	0.000988608	0.7964	0.01888	0.7964	0.01888
0.6	0.01902	0.6	0.000206799	0.6	0.02268	0.5982	0.000680795	0.6	0.01769	0.6	0.000344561	0.65165	0.02873	0.65165	0.00080045	0.76376	0.03672	0.76376	0.00109	0.8	0.01904	0.8	0.01904
0.60541	0.01937	0.60541	0.000214486	0.60934	0.02337	0.6	0.000688135	0.60541	0.01801	0.60541	0.000356623	0.67027	0.03022	0.67027	0.00088425	0.78559	0.03851	0.78559	0.0012	0.81982	0.01991	0.81982	0.01991
0.62222	0.02049	0.62222	0.000239786	0.62781	0.02476	0.61481	0.000750661	0.62222	0.01902	0.62222	0.00039615	0.68889	0.03175	0.68889	0.000974158	0.8	0.03971	0.8	0.00128	0.84324	0.02097	0.84324	0.02097
0.63904	0.02164	0.63904	0.000267273	0.64627	0.0262	0.63143	0.00082554	0.63904	0.02006	0.63904	0.000438825	0.70751	0.03331	0.70751	0.00107	0.80741	0.04033	0.80741	0.00132	0.86667	0.02206	0.86667	0.02206
0.65586	0.02283	0.65586	0.000297073	0.66474	0.02767	0.64805	0.000905646	0.65586	0.02112	0.65586	0.000484806	0.72613	0.03491	0.72613	0.00117	0.82923	0.04219	0.82923	0.00144	0.89009	0.02317	0.89009	0.02317
0.67267	0.02404	0.67267	0.000329312	0.6832	0.02918	0.66466	0.000991195	0.67267	0.02221	0.67267	0.000534254	0.74474	0.03653	0.74474	0.00128	0.85105	0.04409	0.85105	0.00158	0.91351	0.0243	0.91351	0.0243
0.68949	0.02529	0.68949	0.000364122	0.70167	0.03073	0.68128	0.00108	0.68949	0.02333	0.68949	0.000587334	0.76336	0.0382	0.76336	0.0014	0.87287	0.04601	0.87287	0.00172	0.93694	0.02546	0.93694	0.02546
0.70631	0.02657	0.70631	0.000401637	0.72013	0.03232	0.6979	0.00118	0.70631	0.02448	0.70631	0.000644215	0.78198	0.03989	0.78198	0.00152	0.89469	0.04797	0.89469	0.00187	0.96036	0.02664	0.96036	0.02664
0.72312	0.02789	0.72312	0.000441996	0.7386	0.03394	0.71451	0.00128	0.72312	0.02565	0.72312	0.000705067	0.8	0.04156	0.8	0.00165	0.91652	0.04997	0.91652	0.00203	0.98378	0.02785	0.98378	0.02785
0.73994	0.02923	0.73994	0.00048534	0.75706	0.03561	0.73113	0.00139	0.73994	0.02685	0.73994	0.000770065	0.8006	0.04161	0.8006	0.00166	0.93834	0.052	0.93834	0.00219	1	0.0287	1	0.0287
0.75676	0.03061	0.75676	0.000531815	0.77553	0.03731	0.74775	0.00151	0.75676	0.02808	0.75676	0.000839389	0.81922	0.04337	0.81922	0.0018	0.96016	0.05406	0.96016	0.00237	1.00721	0.02908	1.00721	0.02908
0.77357	0.03202	0.77357	0.000581569	0.79399	0.03906	0.76436	0.00163	0.77357	0.02934	0.77357	0.00091322	0.83784	0.04516	0.83784	0.00195	0.98198	0.05615	0.98198	0.00256	1.03063	0.03034	1.03063	0.03034
0.79039	0.03346	0.79039	0.000634754	0.7976	0.0394	0.78098	0.00176	0.79039	0.03062	0.79039	0.000991742	0.85646	0.04699	0.85646	0.0021	1	0.0579	1	0.00272	1.05405	0.03162	1.05405	0.03162
0.8	0.0343	0.8	0.000666747	0.8	0.03963	0.7976	0.0019	0.8	0.03137	0.8	0.00104	0.87508	0.04884	0.87508	0.00227	1.0038	0.05827	1.0038	0.00276	1.07748	0.03292	1.07748	0.03292
0.80721	0.03494	0.80721	0.000691528	0.81246	0.04084	0.8	0.00192	0.80721	0.03193	0.80721	0.00108	0.89369	0.05073	0.89369	0.00244	1.02563	0.06043	1.02563	0.00297	1.1009	0.03425	1.1009	0.03425
0.82402	0.03645	0.82402	0.000752048	0.83092	0.04266	0.81421	0.00204	0.82402	0.03327	0.82402	0.00116	0.91231	0.05264	0.91231	0.00263	1.04745	0.06262	1.04745	0.00319	1.12432	0.03561	1.12432	0.03561
0.84084	0.03799	0.84084	0.000816479	0.84939	0.04452	0.83083	0.0022	0.84084	0.03463	0.84084	0.00126	0.93093	0.05459	0.93093	0.00282	1.06927	0.06484	1.06927	0.00342	1.14775	0.03698	1.14775	0.03698
0.85766	0.03956	0.85766	0.000884987	0.86785	0.04641	0.84745	0.00236	0.85766	0.03602	0.85766	0.00136	0.94955	0.05657	0.94955	0.00303	1.09109	0.06709	1.09109	0.00366	1.17117	0.03838	1.17117	0.03838
0.87447	0.04117	0.87447	0.000957742	0.88632	0.04835	0.86406	0.00253	0.87447	0.03744	0.87447	0.00146	0.96817	0.05859	0.96817	0.00324	1.11291	0.06937	1.11291	0.00392	1.19459	0.03981	1.19459	0.03981
0.89129	0.04281	0.89129	0.00103	0.90478	0.05032	0.88068	0.0027	0.89129	0.03889	0.89129	0.00157	0.98679	0.06063	0.98679	0.00347	1.13473	0.07169	1.13473	0.00418	1.2	0.04014	1.2	0.04014
0.90811	0.04448	0.90811	0.00112	0.92325	0.05233	0.8973	0.00289	0.90811	0.04036	0.90811	0.00169	1	0.0621	1	0.00363	1.15656	0.07403	1.15656	0.00446	1.21802	0.04126	1.21802	0.04126
0.92492	0.04619	0.92492	0.0012	0.94171	0.05438	0.91391	0.00308	0.92492	0.04187	0.92492	0.00181	1.00541	0.06271	1.00541	0.0037	1.17838	0.07641	1.17838	0.00475	1.24144	0.04273	1.24144	0.04273
0.94174	0.04792	0.94174	0.00129	0.96018	0.05647	0.93053	0.00329	0.94174	0.04339	0.94174	0.00194	1.02402	0.06481	1.02402	0.00395	1.2	0.07879	1.2	0.00506	1.26486	0.04422	1.26486	0.04422
0.95856	0.0497	0.95856	0.00139	0.97864	0.05859	0.94715	0.0035	0.95856	0.04495	0.95856	0.00208	1.04264	0.06695	1.04264	0.00421	1.2002	0.07882	1.2002	0.00506	1.28829	0.04574	1.28829	0.04574
0.97538	0.0515	0.97538	0.00149	0.99711	0.06076	0.96376	0.00373	0.97538	0.04653	0.97538	0.00222	1.06126	0.06911	1.06126	0.00448	1.22202	0.08125	1.22202	0.00538	1.31171	0.04728	1.31171	0.04728
0.99219	0.05334	0.99219	0.0016	1.01557	0.06296	0.98038	0.00396	0.99219	0.04814	0.99219	0.00237	1.07988	0.07131	1.07988	0.00477	1.24384	0.08372	1.24384	0.00571	1.33514	0.04885	1.33514	0.04885
1	0.0542	1	0.00165	1.03404	0.0652	0.997	0.0042	1	0.0489	1	0.00244	1.0985	0.07354	1.0985	0.00506	1.26567	0.08622	1.26567	0.00606	1.35856	0.05044	1.35856	0.05044
1.00901	0.05521	1.00901	0.00171	1.0525	0.06748	1	0.00425	1.00901	0.04978	1.00901	0.00253	1.11712	0.0758	1.11712	0.00537	1.28749	0.08875	1.28749	0.00642	1.38198	0.05205	1.38198	0.05205
1.02583	0.05711	1.02583	0.00183	1.07097	0.06979	1.01361	0.00446	1.02583	0.05145	1.02583	0.0027	1.13574	0.07809	1.13574	0.00569	1.30931	0.0913	1.30931	0.0068	1.4	0.0533	1.4	0.0533
1.04264	0.05904	1.04264	0.00196	1.08943	0.07215	1.03023	0.00472	1.04264	0.05314	1.04264	0.00287	1.15435	0.08041	1.15435	0.00603	1.33113	0.09389	1.33113	0.00719	1.40541	0.05368	1.40541	0.05368
1.05946	0.06101	1.05946	0.00209	1.1079	0.07454	1.04685	0.005	1.05946	0.05486	1.05946	0.00305	1.17297	0.08276	1.17297	0.00638	1.35295	0.0965	1.35295	0.00759	1.42883	0.05534	1.42883	0.05534
1.07628	0.06301	1.07628	0.00223	1.12636	0.07697	1.06346	0.00529	1.07628	0.0566	1.07628	0.00324	1.19159	0.08514	1.19159	0.00675	1.37477	0.09915	1.37477	0.00802	1.45225	0.05702	1.45225	0.05702
1.09309	0.06505	1.09309	0.00237	1.14483	0.07943	1.08008	0.00559	1.09309	0.05838	1.09309	0.00344	1.2	0.08622	1.2	0.00691	1.3966	0.10182	1.3966	0.00846	1.47568	0.05873	1.47568	0.05873
1.10991	0.06712	1.10991	0.00253	1.16329	0.08194	1.0967	0.0059	1.10991	0.06018	1.10991	0.00365	1.21021	0.08755	1.21021	0.00712	1.4	0.10224	1.4	0.00853	1.4991	0.06045	1.4991	0.06045
1.12673	0.06922	1.12673	0.00269	1.18176	0.08448	1.11331	0.00623	1.12673	0.06201	1.12673	0.00386	1.22883	0.08999	1.22883	0.00752	1.41842	0.10453	1.41842	0.00891	1.52252	0.0622	1.52252	0.0622
1.14354	0.07135	1.14354	0.00285	1.20022	0.08706	1.12993	0.00656	1.14354	0.06386	1.14354	0.00409	1.24745	0.09246	1.24745	0.00793	1.44024	0.10726	1.44024	0.00938	1.54595	0.06397	1.54595	0.06397
1.16036	0.07352	1.16036	0.00303	1.21869	0.08968	1.14655	0.00691	1.16036	0.06574	1.16036	0.00432	1.26607	0.09495	1.26607	0.00835	1.46206	0.11002	1.46206	0.00987	1.56937	0.06577	1.56937	0.06577
1.17718	0.07572	1.17718	0.00321	1.23715	0.09233	1.16316	0.00728	1.17718	0.06765	1.17718	0.00457	1.28468	0.09748	1.28468	0.00879	1.48388	0.11281	1.48388	0.01038	1.59279	0.06759	1.59279	0.06759
1.19399	0.07796	1.19399	0.0034	1.25562	0.09502	1.17978	0.00766	1.19399	0.06959	1.19399	0.00482	1.3033	0.10004	1.3033	0.00925	1.50571	0.11563	1.50571	0.01091	1.6	0.06815	1.6	0.06815
1.2	0.07876	1.2	0.00347	1.27408	0.09775	1.1964	0.00805	1.2	0.07029	1.2	0.00492	1.32192	0.10263	1.32192	0.00973	1.52753	0.11847	1.52753	0.01145	1.61622	0.06943	1.61622	0.06943
1.21081	0.08022	1.21081	0.0036	1.29255	0.10052	1.2	0.00813	1.21081	0.07155	1.21081	0.00509	1.34054	0.10524	1.34054	0.01022	1.54935	0.12135	1.54935	0.01202	1.63964	0.07129	1.63964	0.07129
1.22763	0.08253	1.22763	0.00381	1.31101	0.10332	1.21301	0.00845	1.22763	0.07354	1.22763	0.00536	1.35916	0.10789	1.35916	0.01073	1.57117	0.12425	1.57117	0.0126	1.66306	0.07317	1.66306	0.07317
1.24444	0.08486	1.24444	0.00402	1.32948	0.10617	1.22963	0.00887	1.24444	0.07556	1.24444	0.00565	1.37778	0.11056	1.37778	0.01125	1.59299	0.12718	1.59299	0.0132	1.68649	0.07508	1.68649	0.07508
1.26126	0.08723	1.26126	0.00425	1.34794	0.10904	1.24625	0.0093	1.26126	0.07761	1.26126	0.00595	1.3964	0.11327	1.3964	0.0118	1.6	0.12813	1.6	0.0134	1.70991	0.07701	1.70991	0.07701
1.27808	0.08963	1.27808	0.00448	1.36641	0.11196	1.26286	0.00975	1.27808	0.07968	1.27808	0.00626	1.4	0.11379	1.4	0.01191	1.61481	0.13014	1.61481	0.01382	1.73333	0.07896	1.73333	0.07896
1.29489	0.09206	1.29489	0.00473	1.38487	0.11491	1.27948	0.01022	1.29489	0.08178	1.29489	0.00658	1.41502	0.116	1.41502	0.01236	1.63664	0.13312	1.63664	0.01446	1.75676	0.08094	1.75676	0.08094
1.31171	0.09453	1.31171	0.00498	1.40334	0.11791	1.2961	0.0107	1.31171	0.08391	1.31171	0.00691	1.43363	0.11876	1.43363	0.01294	1.65846	0.13614	1.65846	0.01512	1.78018	0.08293	1.78018	0.08293
1.32853	0.09703	1.32853	0.00525	1.4218	0.12093	1.31271	0.01119	1.32853	0.08606	1.32853	0.00726	1.45225	0.12155	1.45225	0.01355	1.68028	0.13918	1.68028	0.01581	1.8	0.08464	1.8	0.08464
1.34535	0.09957	1.34535	0.00552	1.44027	0.124	1.32933	0.0117	1.34535	0.08824	1.34535	0.00762	1.47087	0.12437	1.47087	0.01417	1.7021	0.14225	1.7021	0.01651	1.8036	0.08495	1.8036	0.08495
1.36216	0.10213	1.36216	0.00581	1.45873	0.1271	1.34595	0.01223	1.36216	0.09045	1.36216	0.00799	1.48949	0.12722	1.48949	0.01481	1.72392	0.14534	1.72392	0.01724	1.82703	0.08699	1.82703	0.08699
1.37898	0.10474	1.37898	0.00611	1.4772	0.13024	1.36256	0.01278	1.37898	0.09269	1.37898	0.00837	1.50811	0.1301	1.50811	0.01547	1.74575	0.14847	1.74575	0.01799	1.85045	0.08906	1.85045	0.08906
1.3958	0.10737	1.3958	0.00641	1.49566	0.13342	1.37918	0.01334	1.3958	0.09495	1.3958	0.00877	1.52673	0.133	1.52673	0.01615	1.76757	0.15162	1.76757	0.01876	1.87387	0.09114	1.87387	0.09114
1.4	0.10803	1.4	0.00649	1.51413	0.13663	1.3958	0.01392	1.4	0.09552	1.4	0.00887	1.54535	0.13594	1.54535	0.01686	1.78939	0.15479	1.78939	0.01955	1.8973	0.09325	1.8973	0.09325
1.41261	0.11004	1.41261	0.00673	1.53259	0.13988	1.4	0.01407	1.41261	0.09724	1.41261	0.00918	1.56396	0.1389	1.56396	0.01758	1.8	0.15635	1.8	0.01995	1.92072	0.09538	1.92072	0.09538
1.42943	0.11274	1.42943	0.00707	1.55106	0.14317	1.41241	0.01452	1.42943	0.09956	1.42943	0.00961	1.58258	0.14189	1.58258	0.01833	1.81121	0.158	1.81121	0.02037	1.94414	0.09753	1.94414	0.09753
1.44625	0.11548	1.44625	0.00741	1.56952	0.1465	1.42903	0.01513	1.44625	0.1019	1.44625	0.01005	1.6	0.14471	1.6	0.01905	1.83303	0.16123	1.83303	0.02121	1.96757	0.0997	1.96757	0.0997
1.46306	0.11825	1.46306	0.00777	1.58799	0.14986	1.44565	0.01577	1.46306	0.10428	1.46306	0.0105	1.6012	0.14491	1.6012	0.0191	1.85485	0.16448	1.85485	0.02207	1.99099	0.1019	1.99099	0.1019
1.47988	0.12105	1.47988	0.00814	1.60645	0.15326	1.46226	0.01642	1.47988	0.10667	1.47988	0.01097	1.61982	0.14796	1.61982	0.01989	1.87668	0.16777	1.87668	0.02296	2	0.10275	2	0.10275
1.4967	0.12389	1.4967	0.00852	1.62492	0.15669	1.47888	0.01709	1.4967	0.1091	1.4967	0.01145	1.63844	0.15103	1.63844	0.02071	1.8985	0.17108	1.8985	0.02387	2.01441	0.10412	2.01441	0.10412
1.51351	0.12676	1.51351	0.00891	1.64338	0.16017	1.4955	0.01779	1.51351	0.11155	1.51351	0.01196	1.65706	0.15413	1.65706	0.02155	1.92032	0.17441	1.92032	0.02481	2.03784	0.10635	2.03784	0.10635
1.53033	0.12966	1.53033	0.00932	1.66185	0.16368	1.51211	0.0185	1.53033	0.11403	1.53033	0.01247	1.67568	0.15727	1.67568	0.02241	1.94214	0.17778	1.94214	0.02577	2.06126	0.10861	2.06126	0.10861
1.54715	0.1326	1.54715	0.00975	1.68031	0.16722	1.52873	0.01923	1.54715	0.11654	1.54715	0.013	1.69429	0.16042	1.69429	0.0233	1.96396	0.18116	1.96396	0.02676	2.08468	0.1109	2.08468	0.1109
1.56396	0.13557	1.56396	0.01018	1.69878	0.17081	1.54535	0.01998	1.56396	0.11907	1.56396	0.01355	1.71291	0.16361	1.71291	0.02421	1.98579	0.18458	1.98579	0.02778	2.10811	0.1132	2.10811	0.1132
1.58078	0.13858	1.58078	0.01063	1.71724	0.17443	1.56196	0.02076	1.58078	0.12164	1.58078	0.01412	1.73153	0.16683	1.73153	0.02514	2	0.18682	2	0.02845	2.13153	0.11552	2.13153	0.11552
1.5976	0.14161	1.5976	0.0111	1.73571	0.17808	1.57858	0.02155	1.5976	0.12422	1.5976	0.0147	1.75015	0.17007	1.75015	0.02611	2.00761	0.18802	2.00761	0.02882	2.15495	0.11787	2.15495	0.11787
1.6	0.14205	1.6	0.01117	1.75417	0.18178	1.5952	0.02237	1.6	0.1246	1.6	0.01479	1.76877	0.17334	1.76877	0.02709	2.02943	0.19149	2.02943	0.02989	2.17838	0.12024	2.17838	0.12024
1.61441	0.14469	1.61441	0.01158	1.77264	0.18551	1.6	0.02261	1.61441	0.12684	1.61441	0.0153	1.78739	0.17664	1.78739	0.02811	2.05125	0.19498	2.05125	0.03099	2.2	0.12244	2.2	0.12244
1.63123	0.14779	1.63123	0.01208	1.7911	0.18928	1.61181	0.0232	1.63123	0.12948	1.63123	0.01592	1.8	0.17889	1.8	0.02881	2.07307	0.1985	2.07307	0.03211	2.2018	0.12263	2.2018	0.12263
1.64805	0.15093	1.64805	0.0126	1.80957	0.19308	1.62843	0.02406	1.64805	0.13215	1.64805	0.01656	1.80601	0.17996	1.80601	0.02915	2.09489	0.20204	2.09489	0.03326	2.22523	0.12504	2.22523	0.12504
1.66486	0.15411	1.66486	0.01313	1.82803	0.19692	1.64505	0.02495	1.66486	0.13485	1.66486	0.01721	1.82462	0.18332	1.82462	0.03022	2.11672	0.20561	2.11672	0.03444	2.24865	0.12747	2.24865	0.12747
1.68168	0.15732	1.68168	0.01367	1.8465	0.2008	1.66166	0.02585	1.68168	0.13757	1.68168	0.01789	1.84324	0.1867	1.84324	0.03131	2.13854	0.20921	2.13854	0.03565	2.27207	0.12993	2.27207	0.12993
1.6985	0.16056	1.6985	0.01424	1.86496	0.20471	1.67828	0.02678	1.6985	0.14033	1.6985	0.01858	1.86186	0.19011	1.86186	0.03244	2.16036	0.21283	2.16036	0.03689	2.2955	0.1324	2.2955	0.1324
1.71532	0.16383	1.71532	0.01482	1.88343	0.20866	1.69489	0.02773	1.71532	0.1431	1.71532	0.01929	1.88048	0.19354	1.88048	0.03359	2.18218	0.21647	2.18218	0.03816	2.31892	0.1349	2.31892	0.1349
1.73213	0.16714	1.73213	0.01542	1.90189	0.21265	1.71151	0.02871	1.73213	0.14591	1.73213	0.02002	1.8991	0.19701	1.8991	0.03477	2.2	0.21947	2.2	0.03921	2.34234	0.13742	2.34234	0.13742
1.74895	0.17049	1.74895	0.01603	1.92036	0.21667	1.72813	0.02971	1.74895	0.14874	1.74895	0.02078	1.91772	0.2005	1.91772	0.03598	2.204	0.22014	2.204	0.03945	2.36577	0.13996	2.36577	0.13996
1.76577	0.17386	1.76577	0.01667	1.93882	0.22073	1.74474	0.03073	1.76577	0.1516	1.76577	0.02155	1.93634	0.20401	1.93634	0.03722	2.22583	0.22384	2.22583	0.04078	2.38919	0.14252	2.38919	0.14252
1.78258	0.17728	1.78258	0.01732	1.95729	0.22483	1.76136	0.03178	1.78258	0.15449	1.78258	0.02234	1.95495	0.20756	1.95495	0.03849	2.24765	0.22756	2.24765	0.04214	2.4	0.1437	2.4	0.1437
1.7994	0.18072	1.7994	0.01799	1.97575	0.22896	1.77798	0.03286	1.7994	0.1574	1.7994	0.02316	1.97357	0.21113	1.97357	0.03979	2.26947	0.23131	2.26947	0.04353	2.41261	0.1451	2.41261	0.1451
1.8	0.18085	1.8	0.01802	1.99422	0.23313	1.79459	0.03396	1.8	0.15751	1.8	0.02319	1.99219	0.21473	1.99219	0.04112	2.29129	0.23508	2.29129	0.04495	2.43604	0.1477	2.43604	0.1477
1.81622	0.1842	1.81622	0.01869	2.01268	0.23734	1.8	0.03432	1.81622	0.16034	1.81622	0.024	2	0.21624	2	0.04168	2.31311	0.23888	2.31311	0.04641	2.45946	0.15032	2.45946	0.15032
1.83303	0.18771	1.83303	0.0194	2.03115	0.24158	1.81121	0.03509	1.83303	0.16331	1.83303	0.02486	2.01081	0.21835	2.01081	0.04248	2.33493	0.2427	2.33493	0.04789	2.48288	0.15297	2.48288	0.15297
1.84985	0.19126	1.84985	0.02013	2.04961	0.24586	1.82783	0.03624	1.84985	0.16631	1.84985	0.02574	2.02943	0.22201	2.02943	0.04387	2.35676	0.24654	2.35676	0.04941	2.50631	0.15563	2.50631	0.15563
1.86667	0.19484	1.86667	0.02088	2.06808	0.25017	1.84444	0.03742	1.86667	0.16933	1.86667	0.02664	2.04805	0.22569	2.04805	0.04529	2.37858	0.25041	2.37858	0.05096	2.52973	0.15832	2.52973	0.15832
1.88348	0.19846	1.88348	0.02165	2.08654	0.25452	1.86106	0.03863	1.88348	0.17238	1.88348	0.02757	2.06667	0.22939	2.06667	0.04675	2.4	0.25424	2.4	0.05252	2.55315	0.16103	2.55315	0.16103
1.9003	0.20211	1.9003	0.02245	2.10501	0.25891	1.87768	0.03986	1.9003	0.17545	1.9003	0.02852	2.08529	0.23313	2.08529	0.04824	2.4004	0.25431	2.4004	0.05255	2.57658	0.16376	2.57658	0.16376
1.91712	0.20579	1.91712	0.02327	2.12347	0.26334	1.89429	0.04112	1.91712	0.17856	1.91712	0.0295	2.1039	0.23689	2.1039	0.04976	2.42222	0.25823	2.42222	0.05416	2.6	0.16651	2.6	0.16651
1.93393	0.20951	1.93393	0.0241	2.14194	0.2678	1.91091	0.04241	1.93393	0.18169	1.93393	0.0305	2.12252	0.24067	2.12252	0.05132	2.44404	0.26217	2.44404	0.05582	2.62342	0.16928	2.62342	0.16928
1.95075	0.21326	1.95075	0.02497	2.1604	0.27229	1.92753	0.04373	1.95075	0.18485	1.95075	0.03152	2.14114	0.24449	2.14114	0.05291	2.46587	0.26614	2.46587	0.0575	2.64685	0.17207	2.64685	0.17207
1.96757	0.21705	1.96757	0.02585	2.17887	0.27683	1.94414	0.04508	1.96757	0.18803	1.96757	0.03257	2.15976	0.24833	2.15976	0.05454	2.48769	0.27013	2.48769	0.05922	2.67027	0.17488	2.67027	0.17488
1.98438	0.22087	1.98438	0.02676	2.19733	0.2814	1.96076	0.04646	1.98438	0.19124	1.98438	0.03364	2.17838	0.25219	2.17838	0.0562	2.50951	0.27415	2.50951	0.06098	2.69369	0.17771	2.69369	0.17771
2	0.22445	2	0.02762	2.2158	0.286	1.97738	0.04786	2	0.19425	2	0.03466	2.197	0.25609	2.197	0.05789	2.53133	0.27819	2.53133	0.06277	2.71712	0.18057	2.71712	0.18057
2.0012	0.22472	2.0012	0.02769	2.23426	0.29064	1.99399	0.0493	2.0012	0.19448	2.0012	0.03474	2.2	0.25672	2.2	0.05817	2.55315	0.28225	2.55315	0.0646	2.74054	0.18344	2.74054	0.18344
2.01802	0.22861	2.01802	0.02864	2.25273	0.29532	2	0.04983	2.01802	0.19775	2.01802	0.03587	2.21562	0.26	2.21562	0.05962	2.57497	0.28634	2.57497	0.06647	2.76396	0.18634	2.76396	0.18634
2.03483	0.23253	2.03483	0.02962	2.27119	0.30004	2.01061	0.05077	2.03483	0.20104	2.03483	0.03702	2.23423	0.26395	2.23423	0.06139	2.5968	0.29045	2.5968	0.06837	2.78739	0.18925	2.78739	0.18925
2.05165	0.23649	2.05165	0.03063	2.28966	0.30479	2.02723	0.05227	2.05165	0.20436	2.05165	0.0382	2.25285	0.26792	2.25285	0.06319	2.6	0.29106	2.6	0.06865	2.8	0.19083	2.8	0.19083
2.06847	0.24048	2.06847	0.03166	2.30812	0.30957	2.04384	0.05379	2.06847	0.20771	2.06847	0.03941	2.27147	0.27192	2.27147	0.06504	2.61862	0.29459	2.61862	0.07031	2.81081	0.19219	2.81081	0.19219
2.08529	0.24451	2.08529	0.03271	2.32659	0.3144	2.06046	0.05535	2.08529	0.21108	2.08529	0.04064	2.29009	0.27595	2.29009	0.06691	2.64044	0.29875	2.64044	0.07228	2.83423	0.19515	2.83423	0.19515
2.1021	0.24856	2.1021	0.03379	2.34505	0.31925	2.07708	0.05695	2.1021	0.21448	2.1021	0.0419	2.30871	0.28	2.30871	0.06883	2.66226	0.30294	2.66226	0.0743	2.85766	0.19813	2.85766	0.19813
2.11892	0.25266	2.11892	0.0349	2.36352	0.32415	2.09369	0.05857	2.11892	0.21791	2.11892	0.04319	2.32733	0.28408	2.32733	0.07078	2.68408	0.30715	2.68408	0.07635	2.88108	0.20112	2.88108	0.20112
2.13574	0.25679	2.13574	0.03604	2.38198	0.32908	2.11031	0.06023	2.13574	0.22136	2.13574	0.04451	2.34595	0.28818	2.34595	0.07278	2.70591	0.31138	2.70591	0.07844	2.9045	0.20414	2.9045	0.20414
2.15255	0.26095	2.15255	0.0372	2.40044	0.33405	2.12693	0.06192	2.15255	0.22485	2.15255	0.04586	2.36456	0.29231	2.36456	0.07481	2.72773	0.31563	2.72773	0.08057	2.92793	0.20718	2.92793	0.20718
2.16937	0.26514	2.16937	0.03839	2.41891	0.33905	2.14354	0.06364	2.16937	0.22836	2.16937	0.04724	2.38318	0.29647	2.38318	0.07688	2.74955	0.31991	2.74955	0.08274	2.95135	0.21024	2.95135	0.21024
2.18619	0.26938	2.18619	0.03961	2.43737	0.34409	2.16016	0.0654	2.18619	0.23189	2.18619	0.04865	2.4	0.30024	2.4	0.07878	2.77137	0.32421	2.77137	0.08495	2.97477	0.21332	2.97477	0.21332
2.2	0.27288	2.2	0.04063	2.45584	0.34916	2.17678	0.06719	2.2	0.23482	2.2	0.04983	2.4018	0.30065	2.4018	0.07899	2.79319	0.32854	2.79319	0.0872	2.9982	0.21642	2.9982	0.21642
2.203	0.27364	2.203	0.04086	2.4743	0.35427	2.19339	0.06902	2.203	0.23546	2.203	0.05008	2.42042	0.30486	2.42042	0.08114	2.8	0.32989	2.8	0.08791	3	0.21666	3	0.21666
2.21982	0.27794	2.21982	0.04213	2.49277	0.35942	2.2	0.06975	2.21982	0.23905	2.21982	0.05155	2.43904	0.30909	2.43904	0.08333	2.81502	0.33289	2.81502	0.08949	3.02162	0.21955	3.02162	0.21955
2.23664	0.28227	2.23664	0.04344	2.51123	0.3646	2.21001	0.07088	2.23664	0.24266	2.23664	0.05306	2.45766	0.31335	2.45766	0.08557	2.83684	0.33726	2.83684	0.09182	3.04505	0.22269	3.04505	0.22269
2.25345	0.28664	2.25345	0.04478	2.5297	0.36982	2.22663	0.07277	2.25345	0.24631	2.25345	0.05459	2.47628	0.31764	2.47628	0.08784	2.85866	0.34166	2.85866	0.09419	3.06847	0.22585	3.06847	0.22585
2.27027	0.29104	2.27027	0.04614	2.54816	0.37508	2.24324	0.0747	2.27027	0.24998	2.27027	0.05615	2.49489	0.32195	2.49489	0.09016	2.88048	0.34608	2.88048	0.0966	3.09189	0.22903	3.09189	0.22903
2.28709	0.29548	2.28709	0.04754	2.56663	0.38037	2.25986	0.07667	2.28709	0.25368	2.28709	0.05775	2.51351	0.32629	2.51351	0.09252	2.9023	0.35052	2.9023	0.09906	3.11532	0.23223	3.11532	0.23223
2.3039	0.29995	2.3039	0.04897	2.58509	0.3857	2.27648	0.07868	2.3039	0.2574	2.3039	0.05938	2.53213	0.33065	2.53213	0.09492	2.92412	0.35499	2.92412	0.10155	3.13874	0.23546	3.13874	0.23546
2.32072	0.30446	2.32072	0.05043	2.60356	0.39106	2.29309	0.08072	2.32072	0.26116	2.32072	0.06104	2.55075	0.33504	2.55075	0.09737	2.94595	0.35947	2.94595	0.10409	3.16216	0.2387	3.16216	0.2387
2.33754	0.309	2.33754	0.05192	2.62202	0.39646	2.30971	0.08279	2.33754	0.26493	2.33754	0.06274	2.56937	0.33945	2.56937	0.09986	2.96777	0.36399	2.96777	0.10668	3.18559	0.24196	3.18559	0.24196
2.35435	0.31357	2.35435	0.05345	2.64049	0.40189	2.32633	0.08491	2.35435	0.26874	2.35435	0.06447	2.58799	0.34389	2.58799	0.10239	2.98959	0.36852	2.98959	0.1093	3.2	0.24398	3.2	0.24398
2.37117	0.31818	2.37117	0.05501	2.65895	0.40736	2.34294	0.08706	2.37117	0.27257	2.37117	0.06623	2.6	0.34677	2.6	0.10405	3	0.37069	3	0.11057	3.20901	0.24525	3.20901	0.24525
2.38799	0.32282	2.38799	0.0566	2.67742	0.41287	2.35956	0.08925	2.38799	0.27643	2.38799	0.06804	2.60661	0.34836	2.60661	0.10497	3.01141	0.37308	3.01141	0.11197	3.23243	0.24855	3.23243	0.24855
2.4	0.32616	2.4	0.05776	2.69588	0.41841	2.37618	0.09148	2.4	0.27921	2.4	0.06934	2.62523	0.35285	2.62523	0.10759	3.03323	0.37766	3.03323	0.11469	3.25586	0.25188	3.25586	0.25188
2.4048	0.3275	2.4048	0.05823	2.71435	0.42399	2.39279	0.09375	2.4048	0.28032	2.4048	0.06987	2.64384	0.35737	2.64384	0.11026	3.05506	0.38226	3.05506	0.11745	3.27928	0.25522	3.27928	0.25522
2.42162	0.33221	2.42162	0.05989	2.73281	0.4296	2.4	0.09475	2.42162	0.28424	2.42162	0.07174	2.66246	0.36191	2.66246	0.11297	3.07688	0.38689	3.07688	0.12025	3.3027	0.25858	3.3027	0.25858
2.43844	0.33696	2.43844	0.06159	2.75128	0.43525	2.40941	0.09606	2.43844	0.28818	2.43844	0.07365	2.68108	0.36648	2.68108	0.11573	3.0987	0.39154	3.0987	0.1231	3.32613	0.26197	3.32613	0.26197
2.45526	0.34174	2.45526	0.06332	2.76974	0.44093	2.42603	0.09841	2.45526	0.29215	2.45526	0.07559	2.6997	0.37107	2.6997	0.11854	3.12052	0.39621	3.12052	0.12599	3.34955	0.26537	3.34955	0.26537
2.47207	0.34656	2.47207	0.06509	2.78821	0.44666	2.44264	0.10079	2.47207	0.29614	2.47207	0.07758	2.71832	0.37569	2.71832	0.12139	3.14234	0.4009	3.14234	0.12893	3.37297	0.2688	3.37297	0.2688
2.48889	0.35141	2.48889	0.0669	2.80667	0.45241	2.45926	0.10322	2.48889	0.30016	2.48889	0.07959	2.73694	0.38034	2.73694	0.12429	3.16416	0.40562	3.16416	0.13192	3.3964	0.27224	3.3964	0.27224
2.50571	0.35629	2.50571	0.06874	2.82514	0.4582	2.47588	0.10569	2.50571	0.30421	2.50571	0.08165	2.75556	0.38501	2.75556	0.12724	3.18599	0.41036	3.18599	0.13495	3.4	0.27277	3.4	0.27277
2.52252	0.36121	2.52252	0.07062	2.8436	0.46403	2.49249	0.1082	2.52252	0.30829	2.52252	0.08375	2.77417	0.3897	2.77417	0.13024	3.2	0.41341	3.2	0.13692	3.41982	0.27571	3.41982	0.27571
2.53934	0.36616	2.53934	0.07254	2.86207	0.46989	2.50911	0.11075	2.53934	0.31239	2.53934	0.08588	2.79279	0.39442	2.79279	0.13328	3.20781	0.41512	3.20781	0.13803	3.44324	0.27919	3.44324	0.27919
2.55616	0.37115	2.55616	0.0745	2.88053	0.47579	2.52573	0.11335	2.55616	0.31652	2.55616	0.08805	2.8	0.39626	2.8	0.13447	3.22963	0.4199	3.22963	0.14115	3.46667	0.2827	3.46667	0.2827
2.57297	0.37618	2.57297	0.07649	2.899	0.48173	2.54234	0.11598	2.57297	0.32068	2.57297	0.09027	2.81141	0.39917	2.81141	0.13637	3.25145	0.42471	3.25145	0.14433	3.49009	0.28622	3.49009	0.28622
2.58979	0.38123	2.58979	0.07853	2.91746	0.4877	2.55896	0.11866	2.58979	0.32487	2.58979	0.09252	2.83003	0.40394	2.83003	0.13952	3.27327	0.42954	3.27327	0.14755	3.51351	0.28977	3.51351	0.28977
2.6	0.38432	2.6	0.07978	2.93593	0.4937	2.57558	0.12138	2.6	0.32742	2.6	0.09391	2.84865	0.40873	2.84865	0.14271	3.2951	0.43439	3.2951	0.15082	3.53694	0.29333	3.53694	0.29333
2.60661	0.38633	2.60661	0.0806	2.95439	0.49975	2.59219	0.12415	2.60661	0.32908	2.60661	0.09481	2.86727	0.41356	2.86727	0.14596	3.31692	0.43926	3.31692	0.15414	3.56036	0.29691	3.56036	0.29691
2.62342	0.39145	2.62342	0.08272	2.97286	0.50582	2.6	0.12546	2.62342	0.33332	2.62342	0.09715	2.88589	0.4184	2.88589	0.14925	3.33874	0.44415	3.33874	0.15751	3.58378	0.30052	3.58378	0.30052
2.64024	0.39661	2.64024	0.08488	2.99132	0.51194	2.60881	0.12696	2.64024	0.33758	2.64024	0.09952	2.9045	0.42327	2.9045	0.1526	3.36056	0.44907	3.36056	0.16092	3.6	0.30303	3.6	0.30303
2.65706	0.40181	2.65706	0.08708	3.00979	0.51809	2.62543	0.12981	2.65706	0.34187	2.65706	0.10194	2.92312	0.42817	2.92312	0.15599	3.38238	0.45401	3.38238	0.16439	3.60721	0.30414	3.60721	0.30414
2.67387	0.40704	2.67387	0.08932	3.02825	0.52427	2.64204	0.13271	2.67387	0.34619	2.67387	0.1044	2.94174	0.43309	2.94174	0.15944	3.4	0.45801	3.4	0.16722	3.63063	0.30779	3.63063	0.30779
2.69069	0.41231	2.69069	0.0916	3.04672	0.53049	2.65866	0.13566	2.69069	0.35054	2.69069	0.1069	2.96036	0.43804	2.96036	0.16294	3.4042	0.45897	3.4042	0.1679	3.65405	0.31145	3.65405	0.31145
2.70751	0.41761	2.70751	0.09393	3.06518	0.53674	2.67528	0.13864	2.70751	0.35491	2.70751	0.10945	2.97898	0.44301	2.97898	0.1665	3.42603	0.46395	3.42603	0.17147	3.67748	0.31513	3.67748	0.31513
2.72432	0.42294	2.72432	0.0963	3.08365	0.54303	2.69189	0.14168	2.72432	0.35931	2.72432	0.11204	2.9976	0.44801	2.9976	0.1701	3.44785	0.46896	3.44785	0.17509	3.7009	0.31884	3.7009	0.31884
2.74114	0.42831	2.74114	0.09871	3.10211	0.54936	2.70851	0.14476	2.74114	0.36374	2.74114	0.11467	3	0.44865	3	0.17057	3.46967	0.47399	3.46967	0.17875	3.72432	0.32256	3.72432	0.32256
2.75796	0.43371	2.75796	0.10117	3.12058	0.55572	2.72513	0.14789	2.75796	0.3682	2.75796	0.11735	3.01622	0.45303	3.01622	0.17376	3.49149	0.47903	3.49149	0.18247	3.74775	0.3263	3.74775	0.3263
2.77477	0.43915	2.77477	0.10368	3.13904	0.56212	2.74174	0.15106	2.77477	0.37268	2.77477	0.12007	3.03483	0.45807	3.03483	0.17748	3.51331	0.48411	3.51331	0.18624	3.77117	0.33006	3.77117	0.33006
2.79159	0.44463	2.79159	0.10623	3.15751	0.56855	2.75836	0.15428	2.79159	0.37718	2.79159	0.12283	3.05345	0.46314	3.05345	0.18124	3.53514	0.4892	3.53514	0.19007	3.79459	0.33385	3.79459	0.33385
2.8	0.44738	2.8	0.10752	3.17597	0.57502	2.77497	0.15755	2.8	0.37945	2.8	0.12424	3.07207	0.46824	3.07207	0.18507	3.55696	0.49431	3.55696	0.19394	3.8	0.33472	3.8	0.33472
2.80841	0.45014	2.80841	0.10882	3.19444	0.58152	2.79159	0.16087	2.80841	0.38172	2.80841	0.12565	3.09069	0.47336	3.09069	0.18895	3.57878	0.49945	3.57878	0.19787	3.81802	0.33765	3.81802	0.33765
2.82523	0.45568	2.82523	0.11147	3.2129	0.58806	2.8	0.16257	2.82523	0.38628	2.82523	0.12851	3.10931	0.47851	3.10931	0.19288	3.6	0.50446	3.6	0.20173	3.84144	0.34147	3.84144	0.34147
2.84204	0.46126	2.84204	0.11416	3.23137	0.59464	2.80821	0.16424	2.84204	0.39087	2.84204	0.13141	3.12793	0.48368	3.12793	0.19687	3.6006	0.50461	3.6006	0.20184	3.86486	0.34531	3.86486	0.34531
2.85886	0.46687	2.85886	0.11689	3.24983	0.60125	2.82482	0.16765	2.85886	0.39549	2.85886	0.13437	3.14655	0.48887	3.14655	0.20091	3.62242	0.50978	3.62242	0.20588	3.88829	0.34917	3.88829	0.34917
2.87568	0.47252	2.87568	0.11968	3.2683	0.60789	2.84144	0.17111	2.87568	0.40013	2.87568	0.13737	3.16517	0.49409	3.16517	0.20501	3.64424	0.51499	3.64424	0.20996	3.91171	0.35305	3.91171	0.35305
2.89249	0.4782	2.89249	0.12252	3.28676	0.61457	2.85806	0.17463	2.89249	0.4048	2.89249	0.14041	3.18378	0.49933	3.18378	0.20917	3.66607	0.52021	3.66607	0.2141	3.93514	0.35695	3.93514	0.35695
2.90931	0.48391	2.90931	0.1254	3.30523	0.62129	2.87467	0.17819	2.90931	0.4095	2.90931	0.14351	3.2	0.50392	3.2	0.21284	3.68789	0.52545	3.68789	0.21829	3.95856	0.36087	3.95856	0.36087
2.92613	0.48967	2.92613	0.12834	3.32369	0.62804	2.89129	0.1818	2.92613	0.41422	2.92613	0.14666	3.2024	0.5046	3.2024	0.21339	3.70971	0.53072	3.70971	0.22254	3.98198	0.36481	3.98198	0.36481
2.94294	0.49545	2.94294	0.13132	3.34216	0.63482	2.90791	0.18547	2.94294	0.41897	2.94294	0.14985	3.22102	0.50989	3.22102	0.21766	3.73153	0.536	3.73153	0.22684	4	0.36785	4	0.36785
2.95976	0.50127	2.95976	0.13436	3.36062	0.64165	2.92452	0.18918	2.95976	0.42375	2.95976	0.1531	3.23964	0.51521	3.23964	0.22199	3.75335	0.54131	3.75335	0.2312	4.00541	0.36877	4.00541	0.36877
2.97658	0.50713	2.97658	0.13745	3.37909	0.6485	2.94114	0.19295	2.97658	0.42855	2.97658	0.15639	3.25826	0.52055	3.25826	0.22638	3.77518	0.54664	3.77518	0.23561	4.02883	0.37274	4.02883	0.37274
2.99339	0.51302	2.99339	0.14059	3.39755	0.6554	2.95776	0.19676	2.99339	0.43339	2.99339	0.15974	3.27688	0.52592	3.27688	0.23083	3.797	0.55199	3.797	0.24008	4.05225	0.37674	4.05225	0.37674
3	0.51534	3	0.14184	3.41602	0.66232	2.97437	0.20063	3	0.43529	3	0.16106	3.2955	0.53131	3.2955	0.23534	3.8	0.55273	3.8	0.2407	4.07568	0.38076	4.07568	0.38076
3.01021	0.51895	3.01021	0.14378	3.43448	0.66929	2.99099	0.20456	3.01021	0.43824	3.01021	0.16313	3.31411	0.53673	3.31411	0.23991	3.81882	0.55736	3.81882	0.2446	4.0991	0.38479	4.0991	0.38479
3.02703	0.52491	3.02703	0.14703	3.45295	0.67629	3	0.2067	3.02703	0.44313	3.02703	0.16658	3.33273	0.54217	3.33273	0.24454	3.84064	0.56276	3.84064	0.24918	4.12252	0.38885	4.12252	0.38885
3.04384	0.5309	3.04384	0.15033	3.47141	0.68332	3.00761	0.20853	3.04384	0.44804	3.04384	0.17008	3.35135	0.54763	3.35135	0.24922	3.86246	0.56817	3.86246	0.25381	4.14595	0.39292	4.14595	0.39292
3.06066	0.53693	3.06066	0.15368	3.48988	0.69039	3.02422	0.21256	3.06066	0.45298	3.06066	0.17363	3.36997	0.55312	3.36997	0.25397	3.88428	0.57361	3.88428	0.2585	4.16937	0.39702	4.16937	0.39702
3.07748	0.543	3.07748	0.15709	3.50834	0.69749	3.04084	0.21664	3.07748	0.45795	3.07748	0.17724	3.38859	0.55863	3.38859	0.25878	3.90611	0.57906	3.90611	0.26325	4.19279	0.40113	4.19279	0.40113
3.09429	0.5491	3.09429	0.16056	3.52681	0.70463	3.05746	0.22078	3.09429	0.46294	3.09429	0.1809	3.4	0.56202	3.4	0.26176	3.92793	0.58454	3.92793	0.26806	4.2	0.4024	4.2	0.4024
3.11111	0.55523	3.11111	0.16408	3.54527	0.71181	3.07407	0.22497	3.11111	0.46796	3.11111	0.18461	3.40721	0.56417	3.40721	0.26365	3.94975	0.59004	3.94975	0.27292	4.21622	0.40527	4.21622	0.40527
3.12793	0.5614	3.12793	0.16766	3.56374	0.71902	3.09069	0.22921	3.12793	0.47301	3.12793	0.18837	3.42583	0.56973	3.42583	0.26858	3.97157	0.59556	3.97157	0.27784	4.23964	0.40942	4.23964	0.40942
3.14474	0.56761	3.14474	0.17129	3.5822	0.72626	3.10731	0.23351	3.14474	0.47808	3.14474	0.19219	3.44444	0.57532	3.44444	0.27358	3.99339	0.6011	3.99339	0.28282	4.26306	0.41359	4.26306	0.41359
3.16156	0.57385	3.16156	0.17499	3.60067	0.73354	3.12392	0.23786	3.16156	0.48318	3.16156	0.19607	3.46306	0.58093	3.46306	0.27864	4	0.60278	4	0.28434	4.28649	0.41778	4.28649	0.41778
3.17838	0.58012	3.17838	0.17874	3.61913	0.74086	3.14054	0.24228	3.17838	0.48831	3.17838	0.2	3.48168	0.58656	3.48168	0.28376	4.01522	0.60666	4.01522	0.28785	4.30991	0.42199	4.30991	0.42199
3.1952	0.58643	3.1952	0.18255	3.6376	0.74821	3.15716	0.24674	3.1952	0.49347	3.1952	0.20399	3.5003	0.59222	3.5003	0.28894	4.03704	0.61224	4.03704	0.29295	4.33333	0.42622	4.33333	0.42622
3.2	0.58824	3.2	0.18365	3.65606	0.75559	3.17377	0.25126	3.2	0.49495	3.2	0.20514	3.51892	0.5979	3.51892	0.29418	4.05886	0.61785	4.05886	0.2981	4.35676	0.43047	4.35676	0.43047
3.21201	0.59278	3.21201	0.18642	3.67453	0.76301	3.19039	0.25584	3.21201	0.49865	3.21201	0.20803	3.53754	0.60361	3.53754	0.29949	4.08068	0.62347	4.08068	0.30331	4.38018	0.43474	4.38018	0.43474
3.22883	0.59916	3.22883	0.19035	3.69299	0.77047	3.2	0.25852	3.22883	0.50386	3.22883	0.21213	3.55616	0.60934	3.55616	0.30487	4.1025	0.62912	4.1025	0.30858	4.4	0.43836	4.4	0.43836
3.24565	0.60557	3.24565	0.19434	3.71146	0.77796	3.20701	0.26048	3.24565	0.50909	3.24565	0.21629	3.57477	0.61509	3.57477	0.31031	4.12432	0.63478	4.12432	0.31391	4.4036	0.43902	4.4036	0.43902
3.26246	0.61202	3.26246	0.19839	3.72992	0.78549	3.22362	0.26517	3.26246	0.51436	3.26246	0.22051	3.59339	0.62087	3.59339	0.31581	4.14615	0.64047	4.14615	0.3193	4.42703	0.44333	4.42703	0.44333
3.27928	0.61851	3.27928	0.2025	3.74839	0.79305	3.24024	0.26993	3.27928	0.51965	3.27928	0.22478	3.6	0.62293	3.6	0.31778	4.16797	0.64618	4.16797	0.32475	4.45045	0.44766	4.45045	0.44766
3.2961	0.62503	3.2961	0.20668	3.76685	0.80064	3.25686	0.27474	3.2961	0.52496	3.2961	0.22911	3.61201	0.62667	3.61201	0.32138	4.18979	0.6519	4.18979	0.33026	4.47387	0.452	4.47387	0.452
3.31291	0.63158	3.31291	0.21091	3.78532	0.80828	3.27347	0.2796	3.31291	0.53031	3.31291	0.2335	3.63063	0.6325	3.63063	0.32701	4.2	0.65459	4.2	0.33286	4.4973	0.45637	4.4973	0.45637
3.32973	0.63817	3.32973	0.21522	3.80378	0.81594	3.29009	0.28453	3.32973	0.53568	3.32973	0.23795	3.64925	0.63835	3.64925	0.33271	4.21161	0.65765	4.21161	0.33583	4.52072	0.46075	4.52072	0.46075
3.34655	0.6448	3.34655	0.21958	3.82225	0.82364	3.30671	0.28952	3.34655	0.54107	3.34655	0.24246	3.66787	0.64422	3.66787	0.33848	4.23343	0.66342	4.23343	0.34146	4.54414	0.46515	4.54414	0.46515
3.36336	0.65146	3.36336	0.22401	3.84071	0.83138	3.32332	0.29456	3.36336	0.5465	3.36336	0.24703	3.68649	0.65012	3.68649	0.34431	4.25526	0.66921	4.25526	0.34715	4.56757	0.46957	4.56757	0.46957
3.38018	0.65815	3.38018	0.2285	3.85918	0.83915	3.33994	0.29967	3.38018	0.55195	3.38018	0.25166	3.70511	0.65604	3.70511	0.35021	4.27708	0.67502	4.27708	0.35291	4.59099	0.47401	4.59099	0.47401
3.397	0.66488	3.397	0.23307	3.87764	0.84696	3.35656	0.30484	3.397	0.55743	3.397	0.25636	3.72372	0.66199	3.72372	0.35618	4.2989	0.68085	4.2989	0.35872	4.6	0.47573	4.6	0.47573
3.4	0.66609	3.4	0.23389	3.89611	0.8548	3.37317	0.31006	3.4	0.55841	3.4	0.2572	3.74234	0.66796	3.74234	0.36221	4.32072	0.6867	4.32072	0.3646	4.61441	0.47847	4.61441	0.47847
3.41381	0.67165	3.41381	0.23769	3.91457	0.86268	3.38979	0.31535	3.41381	0.56293	3.41381	0.26111	3.76096	0.67395	3.76096	0.36831	4.34254	0.69257	4.34254	0.37053	4.63784	0.48295	4.63784	0.48295
3.43063	0.67845	3.43063	0.24239	3.93304	0.87059	3.4	0.31863	3.43063	0.56846	3.43063	0.26593	3.77958	0.67997	3.77958	0.37448	4.36436	0.69847	4.36436	0.37653	4.66126	0.48745	4.66126	0.48745
3.44745	0.68528	3.44745	0.24715	3.9515	0.87854	3.40641	0.3207	3.44745	0.57402	3.44745	0.2708	3.7982	0.68601	3.7982	0.38072	4.38619	0.70438	4.38619	0.38259	4.68468	0.49196	4.68468	0.49196
3.46426	0.69215	3.46426	0.25198	3.96997	0.88652	3.42302	0.32611	3.46426	0.57961	3.46426	0.27575	3.8	0.6866	3.8	0.38132	4.4	0.70813	4.4	0.38646	4.70811	0.4965	4.70811	0.4965
3.48108	0.69906	3.48108	0.25687	3.98843	0.89454	3.43964	0.33158	3.48108	0.58522	3.48108	0.28075	3.81682	0.69208	3.81682	0.38702	4.40801	0.71031	4.40801	0.38871	4.73153	0.50105	4.73153	0.50105
3.4979	0.706	3.4979	0.26184	4.0069	0.90259	3.45626	0.33711	3.4979	0.59086	3.4979	0.28582	3.83544	0.69816	3.83544	0.3934	4.42983	0.71626	4.42983	0.3949	4.75495	0.50563	4.75495	0.50563
3.51471	0.71297	3.51471	0.26688	4.02536	0.91067	3.47287	0.34271	3.51471	0.59653	3.51471	0.29095	3.85405	0.70428	3.85405	0.39984	4.45165	0.72224	4.45165	0.40115	4.77838	0.51022	4.77838	0.51022
3.53153	0.71999	3.53153	0.27198	4.04383	0.9188	3.48949	0.34837	3.53153	0.60222	3.53153	0.29615	3.87267	0.71041	3.87267	0.40635	4.47347	0.72823	4.47347	0.40746	4.8	0.51448	4.8	0.51448
3.54835	0.72703	3.54835	0.27716	4.06229	0.92695	3.50611	0.35409	3.54835	0.60794	3.54835	0.30141	3.89129	0.71657	3.89129	0.41294	4.4953	0.73424	4.4953	0.41383	4.8018	0.51483	4.8018	0.51483
3.56517	0.73411	3.56517	0.28241	4.08076	0.93514	3.52272	0.35988	3.56517	0.61369	3.56517	0.30674	3.90991	0.72276	3.90991	0.41959	4.51712	0.74028	4.51712	0.42027	4.82523	0.51946	4.82523	0.51946
3.58198	0.74123	3.58198	0.28773	4.09922	0.94337	3.53934	0.36573	3.58198	0.61946	3.58198	0.31213	3.92853	0.72896	3.92853	0.42631	4.53894	0.74633	4.53894	0.42677	4.84865	0.52411	4.84865	0.52411
3.5988	0.74838	3.5988	0.29312	4.11769	0.95163	3.55596	0.37164	3.5988	0.62526	3.5988	0.31759	3.94715	0.73519	3.94715	0.43311	4.56076	0.7524	4.56076	0.43334	4.87207	0.52878	4.87207	0.52878
3.6	0.74889	3.6	0.29351	4.13615	0.95993	3.57257	0.37762	3.6	0.62568	3.6	0.31798	3.96577	0.74145	3.96577	0.43997	4.58258	0.7585	4.58258	0.43996	4.8955	0.53347	4.8955	0.53347
3.61562	0.75557	3.61562	0.29859	4.15462	0.96826	3.58919	0.38366	3.61562	0.63109	3.61562	0.32312	3.98438	0.74772	3.98438	0.44691	4.6	0.76338	4.6	0.4453	4.91892	0.53817	4.91892	0.53817
3.63243	0.76279	3.63243	0.30413	4.17308	0.97662	3.6	0.38763	3.63243	0.63695	3.63243	0.32871	4	0.75301	4	0.45278	4.6044	0.76461	4.6044	0.44666	4.94234	0.5429	4.94234	0.5429
3.64925	0.77005	3.64925	0.30975	4.19155	0.98503	3.60581	0.38977	3.64925	0.64283	3.64925	0.33437	4.003	0.75403	4.003	0.45392	4.62623	0.77075	4.62623	0.45341	4.96577	0.54764	4.96577	0.54764
3.66607	0.77734	3.66607	0.31544	4.21001	0.99346	3.62242	0.39594	3.66607	0.64874	3.66607	0.3401	4.02162	0.76035	4.02162	0.461	4.64805	0.7769	4.64805	0.46023	4.98919	0.5524	4.98919	0.5524
3.68288	0.78467	3.68288	0.3212	4.22848	1.00193	3.63904	0.40218	3.68288	0.65467	3.68288	0.3459	4.04024	0.7667	4.04024	0.46815	4.66987	0.78308	4.66987	0.46712	5	0.55461	5	0.55461
3.6997	0.79203	3.6997	0.32704	4.24694	1.01044	3.65566	0.40849	3.6997	0.66063	3.6997	0.35177	4.05886	0.77307	4.05886	0.47537	4.69169	0.78927	4.69169	0.47407	5.01261	0.55719	5.01261	0.55719
3.71652	0.79943	3.71652	0.33296	4.26541	1.01898	3.67227	0.41486	3.71652	0.66662	3.71652	0.3577	4.07748	0.77946	4.07748	0.48267	4.71351	0.79548	4.71351	0.48108	5.03604	0.56199	5.03604	0.56199
3.73333	0.80686	3.73333	0.33895	4.28387	1.02755	3.68889	0.4213	3.73333	0.67264	3.73333	0.36371	4.0961	0.78588	4.0961	0.49004	4.73534	0.80172	4.73534	0.48816	5.05946	0.5668	5.05946	0.5668
3.75015	0.81433	3.75015	0.34503	4.30234	1.03616	3.70551	0.4278	3.75015	0.67868	3.75015	0.36978	4.11471	0.79232	4.11471	0.49748	4.75716	0.80797	4.75716	0.49531	5.08288	0.57164	5.08288	0.57164
3.76697	0.82183	3.76697	0.35118	4.3208	1.04481	3.72212	0.43437	3.76697	0.68475	3.76697	0.37593	4.13333	0.79879	4.13333	0.50499	4.77898	0.81424	4.77898	0.50252	5.10631	0.5765	5.10631	0.5765
3.78378	0.82937	3.78378	0.35741	4.33927	1.05349	3.73874	0.44101	3.78378	0.69085	3.78378	0.38214	4.15195	0.80528	4.15195	0.51258	4.8	0.82031	4.8	0.50952	5.12973	0.58137	5.12973	0.58137
3.8	0.83667	3.8	0.36349	4.35773	1.0622	3.75536	0.44772	3.8	0.69675	3.8	0.38821	4.17057	0.81179	4.17057	0.52024	4.8008	0.82054	4.8008	0.50979	5.15315	0.58627	5.15315	0.58627
3.8006	0.83694	3.8006	0.36372	4.3762	1.07095	3.77197	0.45449	3.8006	0.69697	3.8006	0.38843	4.18919	0.81832	4.18919	0.52798	4.82262	0.82685	4.82262	0.51713	5.17658	0.59118	5.17658	0.59118
3.81742	0.84455	3.81742	0.37011	4.39466	1.07973	3.78859	0.46134	3.81742	0.70312	3.81742	0.39479	4.2	0.82213	4.2	0.5325	4.84444	0.83318	4.84444	0.52454	5.2	0.59611	5.2	0.59611
3.83423	0.8522	3.83423	0.37658	4.41313	1.08855	3.8	0.46608	3.83423	0.7093	3.83423	0.40122	4.20781	0.82488	4.20781	0.53579	4.86627	0.83954	4.86627	0.53201	5.22342	0.60106	5.22342	0.60106
3.85105	0.85988	3.85105	0.38313	4.43159	1.0974	3.80521	0.46825	3.85105	0.7155	3.85105	0.40773	4.22643	0.83146	4.22643	0.54367	4.88809	0.84591	4.88809	0.53955	5.24685	0.60603	5.24685	0.60603
3.86787	0.86759	3.86787	0.38976	4.45006	1.10629	3.82182	0.47523	3.86787	0.72173	3.86787	0.4143	4.24505	0.83807	4.24505	0.55163	4.90991	0.8523	4.90991	0.54716	5.27027	0.61102	5.27027	0.61102
3.88468	0.87534	3.88468	0.39648	4.46852	1.11522	3.83844	0.48228	3.88468	0.72799	3.88468	0.42095	4.26366	0.8447	4.26366	0.55967	4.93173	0.85871	4.93173	0.55483	5.29369	0.61602	5.29369	0.61602
3.9015	0.88313	3.9015	0.40328	4.48699	1.12417	3.85506	0.4894	3.9015	0.73428	3.9015	0.42768	4.28228	0.85135	4.28228	0.56777	4.95355	0.86514	4.95355	0.56256	5.31712	0.62105	5.31712	0.62105
3.91832	0.89095	3.91832	0.41016	4.50545	1.13317	3.87167	0.49659	3.91832	0.74059	3.91832	0.43447	4.3009	0.85802	4.3009	0.57596	4.97538	0.87159	4.97538	0.57037	5.34054	0.62609	5.34054	0.62609
3.93514	0.89881	3.93514	0.41712	4.52392	1.14219	3.88829	0.50385	3.93514	0.74693	3.93514	0.44134	4.31952	0.86472	4.31952	0.58422	4.9972	0.87806	4.9972	0.57824	5.36396	0.63115	5.36396	0.63115
3.95195	0.9067	3.95195	0.42417	4.54238	1.15125	3.9049	0.51118	3.95195	0.75329	3.95195	0.44829	4.33814	0.87144	4.33814	0.59255	5	0.8789	5	0.57925	5.38739	0.63624	5.38739	0.63624
3.96877	0.91463	3.96877	0.43131	4.56085	1.16035	3.92152	0.51858	3.96877	0.75969	3.96877	0.45531	4.35676	0.87818	4.35676	0.60096	5.01902	0.88455	5.01902	0.58617	5.4	0.63898	5.4	0.63898
3.98559	0.92259	3.98559	0.43853	4.57931	1.16948	3.93814	0.52605	3.98559	0.7661	3.98559	0.46241	4.37538	0.88495	4.37538	0.60945	5.04084	0.89106	5.04084	0.59418	5.41081	0.64133	5.41081	0.64133
4	0.92944	4	0.44479	4.59778	1.17865	3.95475	0.53359	4	0.77163	4	0.46855	4.39399	0.89174	4.39399	0.61801	5.06266	0.89759	5.06266	0.60225	5.43423	0.64645	5.43423	0.64645
4.0024	0.93059	4.0024	0.44584	4.61624	1.18785	3.97137	0.5412	4.0024	0.77255	4.0024	0.46958	4.4	0.89394	4.4	0.62079	5.08448	0.90414	5.08448	0.61039	5.45766	0.65159	5.45766	0.65159
4.01922	0.93862	4.01922	0.45323	4.63471	1.19708	3.98799	0.54889	4.01922	0.77902	4.01922	0.47683	4.41261	0.89855	4.41261	0.62665	5.10631	0.91071	5.10631	0.61859	5.48108	0.65674	5.48108	0.65674
4.03604	0.94669	4.03604	0.46071	4.65317	1.20635	4	0.55449	4.03604	0.78552	4.03604	0.48416	4.43123	0.90539	4.43123	0.63537	5.12813	0.9173	5.12813	0.62686	5.5045	0.66192	5.5045	0.66192
4.05285	0.95479	4.05285	0.46828	4.67164	1.21566	4.0046	0.55665	4.05285	0.79205	4.05285	0.49156	4.44985	0.91225	4.44985	0.64416	5.14995	0.9239	5.14995	0.6352	5.52793	0.66711	5.52793	0.66711
4.06967	0.96293	4.06967	0.47594	4.6901	1.225	4.02122	0.56448	4.06967	0.7986	4.06967	0.49904	4.46847	0.91913	4.46847	0.65303	5.17177	0.93053	5.17177	0.64361	5.55135	0.67232	5.55135	0.67232
4.08649	0.97111	4.08649	0.48369	4.70857	1.23437	4.03784	0.57238	4.08649	0.80518	4.08649	0.5066	4.48709	0.92604	4.48709	0.66198	5.19359	0.93717	5.19359	0.65208	5.57477	0.67755	5.57477	0.67755
4.1033	0.97932	4.1033	0.49153	4.72703	1.24378	4.05445	0.58035	4.1033	0.81179	4.1033	0.51423	4.50571	0.93296	4.50571	0.671	5.2	0.93913	5.2	0.65458	5.5982	0.6828	5.5982	0.6828
4.12012	0.98756	4.12012	0.49945	4.74549	1.25322	4.07107	0.5884	4.12012	0.81843	4.12012	0.52195	4.52432	0.93991	4.52432	0.68011	5.21542	0.94384	5.21542	0.66062	5.6	0.6832	5.6	0.6832
4.13694	0.99584	4.13694	0.50747	4.76396	1.2627	4.08769	0.59652	4.13694	0.82509	4.13694	0.52974	4.54294	0.94689	4.54294	0.68929	5.23724	0.95052	5.23724	0.66923	5.62162	0.68806	5.62162	0.68806
4.15375	1.00416	4.15375	0.51558	4.78242	1.27221	4.1043	0.60471	4.15375	0.83178	4.15375	0.53761	4.56156	0.95388	4.56156	0.69854	5.25906	0.95722	5.25906	0.6779	5.64505	0.69335	5.64505	0.69335
4.17057	1.01251	4.17057	0.52378	4.80089	1.28176	4.12092	0.61298	4.17057	0.83849	4.17057	0.54556	4.58018	0.9609	4.58018	0.70788	5.28088	0.96395	5.28088	0.68665	5.66847	0.69865	5.66847	0.69865
4.18739	1.0209	4.18739	0.53208	4.81935	1.29134	4.13754	0.62132	4.18739	0.84523	4.18739	0.55359	4.5988	0.96795	4.5988	0.71729	5.3027	0.97069	5.3027	0.69546	5.69189	0.70397	5.69189	0.70397
4.2	1.02721	4.2	0.53836	4.83782	1.30095	4.15415	0.62974	4.2	0.85031	4.2	0.55967	4.6	0.9684	4.6	0.7179	5.32452	0.97745	5.32452	0.70434	5.71532	0.70931	5.71532	0.70931
4.2042	1.02932	4.2042	0.54046	4.85628	1.3106	4.17077	0.63823	4.2042	0.852	4.2042	0.5617	4.61742	0.97501	4.61742	0.72678	5.34635	0.98423	5.34635	0.71328	5.73874	0.71467	5.73874	0.71467
4.22102	1.03778	4.22102	0.54894	4.87475	1.32029	4.18739	0.64679	4.22102	0.8588	4.22102	0.5699	4.63604	0.9821	4.63604	0.73635	5.36817	0.99103	5.36817	0.7223	5.76216	0.72004	5.76216	0.72004
4.23784	1.04627	4.23784	0.55752	4.89321	1.33001	4.2	0.65334	4.23784	0.86562	4.23784	0.57817	4.65465	0.98921	4.65465	0.746	5.38999	0.99784	5.38999	0.73138	5.78559	0.72544	5.78559	0.72544
4.25465	1.0548	4.25465	0.56618	4.91168	1.33976	4.204	0.65543	4.25465	0.87247	4.25465	0.58652	4.67327	0.99634	4.67327	0.75573	5.4	1.00098	5.4	0.73557	5.8	0.72877	5.8	0.72877
4.27147	1.06337	4.27147	0.57495	4.93014	1.34955	4.22062	0.66414	4.27147	0.87934	4.27147	0.59496	4.69189	1.0035	4.69189	0.76553	5.41181	1.00468	5.41181	0.74053	5.80901	0.73085	5.80901	0.73085
4.28829	1.07197	4.28829	0.58381	4.94861	1.35937	4.23724	0.67293	4.28829	0.88625	4.28829	0.60347	4.71051	1.01068	4.71051	0.77542	5.43363	1.01154	5.43363	0.74975	5.83243	0.73628	5.83243	0.73628
4.30511	1.0806	4.30511	0.59276	4.96707	1.36923	4.25385	0.6818	4.30511	0.89317	4.30511	0.61207	4.72913	1.01788	4.72913	0.78538	5.45546	1.01841	5.45546	0.75904	5.85586	0.74173	5.85586	0.74173
4.32192	1.08927	4.32192	0.60181	4.98554	1.37912	4.27047	0.69074	4.32192	0.90013	4.32192	0.62075	4.74775	1.02511	4.74775	0.79543	5.47728	1.0253	5.47728	0.76839	5.87928	0.7472	5.87928	0.7472
4.33874	1.09798	4.33874	0.61096	5.004	1.38905	4.28709	0.69975	4.33874	0.90711	4.33874	0.62952	4.76637	1.03235	4.76637	0.80555	5.4991	1.03222	5.4991	0.77781	5.9027	0.75269	5.9027	0.75269
4.35556	1.10672	4.35556	0.62021	5.02247	1.39901	4.3037	0.70884	4.35556	0.91412	4.35556	0.63837	4.78498	1.03962	4.78498	0.81575	5.52092	1.03915	5.52092	0.78731	5.92613	0.75819	5.92613	0.75819
4.37237	1.1155	4.37237	0.62955	5.04093	1.40901	4.32032	0.71801	4.37237	0.92116	4.37237	0.6473	4.8	1.0455	4.8	0.82403	5.54274	1.0461	5.54274	0.79686	5.94955	0.76372	5.94955	0.76372
4.38919	1.12431	4.38919	0.639	5.0594	1.41904	4.33694	0.72726	4.38919	0.92823	4.38919	0.65631	4.8036	1.04692	4.8036	0.82603	5.56456	1.05307	5.56456	0.80649	5.97297	0.76926	5.97297	0.76926
4.4	1.13	4.4	0.64512	5.07786	1.4291	4.35355	0.73658	4.4	0.93278	4.4	0.66215	4.82222	1.05423	4.82222	0.83639	5.58639	1.06006	5.58639	0.81619	5.9964	0.77482	5.9964	0.77482
4.40601	1.13316	4.40601	0.64854	5.09633	1.4392	4.37017	0.74598	4.40601	0.93532	4.40601	0.66541	4.84084	1.06157	4.84084	0.84683	5.6	1.06443	5.6	0.82227	6	0.77568	6	0.77568
4.42282	1.14205	4.42282	0.65818	5.11479	1.44933	4.38679	0.75545	4.42282	0.94243	4.42282	0.67459	4.85946	1.06893	4.85946	0.85735	5.60821	1.06707	5.60821	0.82595	6.01982	0.7804	6.01982	0.7804
4.43964	1.15096	4.43964	0.66792	5.13326	1.4595	4.4	0.76304	4.43964	0.94958	4.43964	0.68386	4.87808	1.07631	4.87808	0.86795	5.63003	1.07409	5.63003	0.83578	6.04324	0.78599	6.04324	0.78599
4.45646	1.15992	4.45646	0.67777	5.15172	1.4697	4.4034	0.76501	4.45646	0.95675	4.45646	0.69321	4.8967	1.08372	4.8967	0.87863	5.65185	1.08114	5.65185	0.84568	6.06667	0.79161	6.06667	0.79161
4.47327	1.16891	4.47327	0.68771	5.17019	1.47994	4.42002	0.77464	4.47327	0.96395	4.47327	0.70265	4.91532	1.09115	4.91532	0.88939	5.67367	1.0882	5.67367	0.85565	6.09009	0.79724	6.09009	0.79724
4.49009	1.17794	4.49009	0.69776	5.18865	1.49021	4.43664	0.78434	4.49009	0.97117	4.49009	0.71217	4.93393	1.0986	4.93393	0.90023	5.6955	1.09528	5.6955	0.86568	6.11351	0.80289	6.11351	0.80289
4.50691	1.187	4.50691	0.70791	5.2	1.49654	4.45325	0.79413	4.50691	0.97842	4.50691	0.72178	4.95255	1.10607	4.95255	0.91115	5.71732	1.10239	5.71732	0.87579	6.13694	0.80856	6.13694	0.80856
4.52372	1.1961	4.52372	0.71816	5.201	1.4971	4.46987	0.80399	4.52372	0.9857	4.52372	0.73148	4.97117	1.11357	4.97117	0.92215	5.73914	1.10951	5.73914	0.88596	6.16036	0.81425	6.16036	0.81425
4.54054	1.20523	4.54054	0.72851	5.20712	1.50051	4.48649	0.81393	4.54054	0.99301	4.54054	0.74126	4.98979	1.12109	4.98979	0.93323	5.76096	1.11664	5.76096	0.8962	6.18378	0.81995	6.18378	0.81995
4.55736	1.2144	4.55736	0.73897	5.22558	1.51085	4.5031	0.82395	4.55736	1.00034	4.55736	0.75113	5	1.12522	5	0.93934	5.78278	1.1238	5.78278	0.9065	6.2	0.82392	6.2	0.82392
4.57417	1.2236	4.57417	0.74953	5.24405	1.52123	4.51972	0.83405	4.57417	1.0077	4.57417	0.76108	5.00841	1.12863	5.00841	0.94439	5.8	1.12946	5.8	0.91469	6.20721	0.82568	6.20721	0.82568
4.59099	1.23284	4.59099	0.7602	5.26251	1.53164	4.53634	0.84423	4.59099	1.01509	4.59099	0.77112	5.02703	1.13619	5.02703	0.95563	5.8046	1.13098	5.8046	0.91688	6.23063	0.83142	6.23063	0.83142
4.6	1.23781	4.6	0.76596	5.28098	1.54208	4.55295	0.85449	4.6	1.01905	4.6	0.77654	5.04565	1.14378	5.04565	0.96695	5.82643	1.13817	5.82643	0.92732	6.25405	0.83718	6.25405	0.83718
4.60781	1.24212	4.60781	0.77097	5.29944	1.55256	4.56957	0.86482	4.60781	1.0225	4.60781	0.78125	5.06426	1.15139	5.06426	0.97835	5.84825	1.14539	5.84825	0.93784	6.27748	0.84296	6.27748	0.84296
4.62462	1.25143	4.62462	0.78185	5.31791	1.56307	4.58619	0.87524	4.62462	1.02994	4.62462	0.79147	5.08288	1.15902	5.08288	0.98983	5.87007	1.15262	5.87007	0.94841	6.3009	0.84876	6.3009	0.84876
4.64144	1.26078	4.64144	0.79284	5.33637	1.57362	4.6	0.88395	4.64144	1.0374	4.64144	0.80178	5.1015	1.16667	5.1015	1.0014	5.89189	1.15987	5.89189	0.95906	6.32432	0.85457	6.32432	0.85457
4.65826	1.27016	4.65826	0.80393	5.35484	1.5842	4.6028	0.88573	4.65826	1.0449	4.65826	0.81217	5.12012	1.17435	5.12012	1.01304	5.91371	1.16714	5.91371	0.96978	6.34775	0.8604	6.34775	0.8604
4.67508	1.27958	4.67508	0.81513	5.3733	1.59481	4.61942	0.8963	4.67508	1.05242	4.67508	0.82265	5.13874	1.18204	5.13874	1.02476	5.93554	1.17443	5.93554	0.98056	6.37117	0.86625	6.37117	0.86625
4.69189	1.28903	4.69189	0.82643	5.39177	1.60546	4.63604	0.90696	4.69189	1.05996	4.69189	0.83322	5.15736	1.18976	5.15736	1.03656	5.95736	1.18173	5.95736	0.99141	6.39459	0.87212	6.39459	0.87212
4.70871	1.29852	4.70871	0.83784	5.4	1.61022	4.65265	0.91769	4.70871	1.06754	4.70871	0.84388	5.17598	1.19751	5.17598	1.04845	5.97918	1.18906	5.97918	1.00233	6.4	0.87348	6.4	0.87348
4.72553	1.30804	4.72553	0.84937	5.4004	1.61045	4.66927	0.9285	4.72553	1.07514	4.72553	0.85463	5.19459	1.20527	5.19459	1.06041	6	1.19606	6	1.01281	6.41802	0.87801	6.41802	0.87801
4.74234	1.3176	4.74234	0.861	5.41023	1.61614	4.68589	0.93939	4.74234	1.08277	4.74234	0.86546	5.2	1.20753	5.2	1.0639	6.001	1.1964	6.001	1.01331	6.44144	0.88392	6.44144	0.88392
4.75916	1.3272	4.75916	0.87274	5.4287	1.62686	4.7025	0.95037	4.75916	1.09042	4.75916	0.87639	5.21321	1.21306	5.21321	1.07246	6.02282	1.20376	6.02282	1.02436	6.46486	0.88984	6.46486	0.88984
4.77598	1.33683	4.77598	0.88459	5.44716	1.63761	4.71912	0.96142	4.77598	1.0981	4.77598	0.88741	5.23183	1.22087	5.23183	1.08458	6.04464	1.21114	6.04464	1.03548	6.48829	0.89578	6.48829	0.89578
4.79279	1.3465	4.79279	0.89655	5.46563	1.6484	4.73574	0.97255	4.79279	1.10581	4.79279	0.89852	5.25045	1.2287	5.25045	1.09679	6.06647	1.21854	6.06647	1.04667	6.51171	0.90174	6.51171	0.90174
4.8	1.35065	4.8	0.90171	5.48409	1.65922	4.75235	0.98377	4.8	1.10912	4.8	0.9033	5.26907	1.23655	5.26907	1.10908	6.08829	1.22596	6.08829	1.05792	6.53514	0.90772	6.53514	0.90772
4.80961	1.3562	4.80961	0.90862	5.50256	1.67008	4.76897	0.99506	4.80961	1.11354	4.80961	0.90971	5.28769	1.24443	5.28769	1.12144	6.11011	1.23339	6.11011	1.06925	6.55856	0.91371	6.55856	0.91371
4.82643	1.36594	4.82643	0.9208	5.52102	1.68097	4.78559	1.00644	4.82643	1.12131	4.82643	0.921	5.30631	1.25233	5.30631	1.13389	6.13193	1.24085	6.13193	1.08063	6.58198	0.91973	6.58198	0.91973
4.84324	1.37572	4.84324	0.93309	5.53949	1.69189	4.8	1.01637	4.84324	1.12909	4.84324	0.93238	5.32492	1.26025	5.32492	1.14642	6.15375	1.24832	6.15375	1.09209	6.6	0.92436	6.6	0.92436
4.86006	1.38553	4.86006	0.9455	5.55795	1.70285	4.8022	1.01789	4.86006	1.13691	4.86006	0.94385	5.34354	1.26819	5.34354	1.15903	6.17558	1.25581	6.17558	1.10361	6.60541	0.92576	6.60541	0.92576
4.87688	1.39537	4.87688	0.95801	5.57642	1.71384	4.81882	1.02943	4.87688	1.14475	4.87688	0.95541	5.36216	1.27616	5.36216	1.17172	6.1974	1.26332	6.1974	1.1152	6.62883	0.93181	6.62883	0.93181
4.89369	1.40525	4.89369	0.97064	5.59488	1.72487	4.83544	1.04105	4.89369	1.15262	4.89369	0.96706	5.38078	1.28414	5.38078	1.18449	6.2	1.26421	6.2	1.11659	6.65225	0.93787	6.65225	0.93787
4.91051	1.41517	4.91051	0.98339	5.5998	1.72781	4.85205	1.05275	4.91051	1.16052	4.91051	0.9788	5.3994	1.29215	5.3994	1.19734	6.21922	1.27084	6.21922	1.12686	6.67568	0.94396	6.67568	0.94396
4.92733	1.42512	4.92733	0.99624	5.6	1.72793	4.86867	1.06453	4.92733	1.16844	4.92733	0.99063	5.4	1.29241	5.4	1.19775	6.24104	1.27839	6.24104	1.13858	6.6991	0.95006	6.6991	0.95006
4.94414	1.43511	4.94414	1.00921	5.61335	1.73593	4.88529	1.07639	4.94414	1.17639	4.94414	1.00256	5.41802	1.30018	5.41802	1.21027	6.26286	1.28595	6.26286	1.15037	6.72252	0.95618	6.72252	0.95618
4.96096	1.44514	4.96096	1.0223	5.63181	1.74702	4.9019	1.08833	4.96096	1.18436	4.96096	1.01458	5.43664	1.30824	5.43664	1.22328	6.28468	1.29353	6.28468	1.16222	6.74595	0.96232	6.74595	0.96232
4.97778	1.4552	4.97778	1.0355	5.65028	1.75815	4.91852	1.10036	4.97778	1.19237	4.97778	1.02669	5.45526	1.31631	5.45526	1.23637	6.30651	1.30113	6.30651	1.17414	6.76937	0.96848	6.76937	0.96848
4.99459	1.46529	4.99459	1.04881	5.66874	1.76931	4.93514	1.11247	4.99459	1.2004	4.99459	1.03889	5.47387	1.32441	5.47387	1.24954	6.32833	1.30875	6.32833	1.18613	6.79279	0.97465	6.79279	0.97465
5	1.46855	5	1.05311	5.68721	1.78051	4.95175	1.12465	5	1.20298	5	1.04283	5.49249	1.33253	5.49249	1.26279	6.35015	1.31639	6.35015	1.19818	6.8	0.97656	6.8	0.97656
5.01141	1.47543	5.01141	1.06224	5.70567	1.79174	4.96837	1.13692	5.01141	1.20845	5.01141	1.05119	5.51111	1.34067	5.51111	1.27612	6.37197	1.32404	6.37197	1.21018	6.81622	0.98085	6.81622	0.98085
5.02823	1.48559	5.02823	1.07579	5.72414	1.80301	4.98498	1.14928	5.02823	1.21654	5.02823	1.06357	5.52973	1.34883	5.52973	1.28953	6.39379	1.33171	6.39379	1.22228	6.83964	0.98706	6.83964	0.98706
5.04505	1.4958	5.04505	1.08945	5.7426	1.81431	5	1.16051	5.04505	1.22465	5.04505	1.07605	5.54835	1.35702	5.54835	1.30302	6.4	1.3339	6.4	1.22572	6.86306	0.99329	6.86306	0.99329
5.06186	1.50604	5.06186	1.10323	5.76107	1.82565	5.0016	1.16171	5.06186	1.23278	5.06186	1.08863	5.56697	1.36523	5.56697	1.31659	6.41562	1.3394	6.6	1.33658	6.88649	0.99953	6.88649	0.99953
5.07868	1.51631	5.07868	1.11712	5.77953	1.83701	5.01822	1.17423	5.07868	1.24095	5.07868	1.10129	5.58559	1.37346	5.58559	1.33024	6.43744	1.34711	6.8	1.44744	6.90991	1.0058	6.90991	1.0058
5.0955	1.52662	5.0955	1.13114	5.798	1.84842	5.03483	1.18683	5.0955	1.24914	5.0955	1.11405	5.6	1.37984	5.6	1.34086	6.45926	1.35484	7	1.5583	6.93333	1.01208	6.93333	1.01208
5.11231	1.53697	5.11231	1.14527	5.7992	1.84916	5.05145	1.19951	5.11231	1.25735	5.11231	1.1269	5.6042	1.38171	5.6042	1.34397	6.48108	1.36258	7.2	1.66916	6.95676	1.01838	6.95676	1.01838
5.12913	1.54735	5.12913	1.15951	5.8	1.84966	5.06807	1.21227	5.12913	1.2656	5.12913	1.13985	5.62282	1.38998	5.62282	1.35778	6.5029	1.37034	7.4	1.78002	6.98018	1.0247	6.98018	1.0247
5.14595	1.55777	5.14595	1.17388	5.81646	1.85985	5.08468	1.22511	5.14595	1.27387	5.14595	1.15289	5.64144	1.39828	5.64144	1.37166	6.52472	1.37813	7.6	1.89088	7	1.03006	7	1.03006
5.16276	1.56822	5.16276	1.18837	5.83493	1.87133	5.1013	1.23804	5.16276	1.28217	5.16276	1.16602	5.66006	1.4066	5.66006	1.38563	6.54655	1.38592	7.8	2.00174	7.0036	1.03104	7.0036	1.03104
5.17958	1.57871	5.17958	1.20297	5.85339	1.88283	5.11792	1.25105	5.17958	1.29049	5.17958	1.17925	5.67868	1.41494	5.67868	1.39968	6.56837	1.39374	8	2.1126	7.02703	1.03739	7.02703	1.03739
5.1964	1.58924	5.1964	1.21769	5.87186	1.89437	5.13453	1.26414	5.1964	1.29884	5.1964	1.19257	5.6973	1.4233	5.6973	1.41384	6.59019	1.40157	8.2	2.22346	7.05045	1.04376	7.05045	1.04376
5.2	1.5915	5.2	1.22087	5.89032	1.90594	5.15115	1.27732	5.2	1.30064	5.2	1.19544	5.71592	1.43168	5.71592	1.42793	6.6	1.4051	8.4	2.33432	7.07387	1.05015	7.07387	1.05015
5.21321	1.5998	5.21321	1.23254	5.90879	1.91755	5.16777	1.29057	5.21321	1.30722	5.21321	1.20598	5.73453	1.44009	5.8	1.49155	6.61201	1.40943	8.6	2.44518	7.0973	1.05656	7.0973	1.05656
5.23003	1.6104	5.23003	1.2475	5.92725	1.92919	5.18438	1.30391	5.23003	1.31563	5.23003	1.21949	5.75315	1.44851	6	1.64287	6.63383	1.4173	8.77237	2.54073	7.12072	1.06298	7.12072	1.06298
5.24685	1.62103	5.24685	1.26258	5.94572	1.94087	5.2	1.31652	5.24685	1.32406	5.24685	1.23309	5.77177	1.45696	6.2	1.79419	6.65566	1.42518	8.79419	2.55282	7.14414	1.06942	7.14414	1.06942
5.26366	1.6317	5.26366	1.27779	5.96418	1.95258	5.201	1.31734	5.26366	1.33252	5.26366	1.24679	5.79039	1.46543	6.4	1.94551	6.67748	1.43309	8.8	2.55604	7.16757	1.07589	7.16757	1.07589
5.28048	1.6424	5.28048	1.29311	5.98265	1.96433	5.21762	1.33084	5.28048	1.341	5.28048	1.26058	5.8	1.46981	6.6	2.09683	6.6993	1.44101	8.81602	2.56492	7.19099	1.08236	7.19099	1.08236
5.2973	1.65314	5.2973	1.30856	6.00111	1.9761	5.23423	1.34443	5.2973	1.34951	5.2973	1.27447	5.80901	1.47392	6.8	2.24815	6.72112	1.44896	8.83784	2.57701	7.2	1.08486	7.2	1.08486
5.31411	1.66392	5.31411	1.32413	6.01958	1.98792	5.25085	1.3581	5.31411	1.35805	5.31411	1.28845	5.82763	1.48244	7	2.39947	6.74294	1.45691	8.85966	2.58911	7.21441	1.08886	7.21441	1.08886
5.33093	1.67473	5.33093	1.33982	6.03804	1.99976	5.26747	1.37185	5.33093	1.36662	5.33093	1.30252	5.84625	1.49098	7.2	2.55079	6.76476	1.46489	8.88148	2.6012	7.23784	1.09537	7.23784	1.09537
5.34775	1.68558	5.34775	1.35563	6.05651	2.01165	5.28408	1.38568	5.34775	1.37521	5.34775	1.31669	5.86486	1.49953	7.4	2.70211	6.78659	1.47289	8.9033	2.6133	7.26126	1.1019	7.26126	1.1019
5.36456	1.69647	5.36456	1.37156	6.07497	2.02356	5.3007	1.3996	5.36456	1.38383	5.36456	1.33096	5.88348	1.50811	7.44745	2.73801	6.8	1.47781	8.92513	2.6254	7.28468	1.10845	7.28468	1.10845
5.38138	1.70739	5.38138	1.38762	6.09344	2.03551	5.31732	1.4136	5.38138	1.39248	5.38138	1.34532	5.9021	1.51671	7.46607	2.75209	6.80841	1.4809	8.94695	2.63749	7.30811	1.11502	7.30811	1.11502
5.3982	1.71834	5.3982	1.4038	6.1119	2.04749	5.33393	1.42768	5.3982	1.40115	5.3982	1.35977	5.92072	1.52534	7.48468	2.76618	6.83023	1.48893	8.96877	2.64959	7.33153	1.12161	7.33153	1.12161
5.4	1.71952	5.4	1.40554	6.13037	2.05951	5.35055	1.44185	5.4	1.40208	5.4	1.36132	5.93934	1.53398	7.5033	2.78027	6.85205	1.49698	8.99059	2.66168	7.35495	1.12821	7.35495	1.12821
5.41502	1.72933	5.41502	1.4201	6.14883	2.07156	5.36717	1.4561	5.41502	1.40985	5.41502	1.37432	5.95796	1.54265	7.52192	2.79435	6.87387	1.50504	9	2.6669	7.37838	1.13483	7.37838	1.13483
5.43183	1.74036	5.43183	1.43652	6.1673	2.08365	5.38378	1.47043	5.43183	1.41857	5.43183	1.38896	5.97658	1.55134	7.54054	2.80844	6.8957	1.51313	9.01241	2.67378	7.4	1.14095	7.4	1.14095
5.44865	1.75142	5.44865	1.45307	6.18576	2.09577	5.4	1.48449	5.44865	1.42733	5.44865	1.4037	5.9952	1.56005	7.55916	2.82253	6.91752	1.52123	9.03423	2.68588	7.4018	1.14147	7.4018	1.14147
5.46547	1.76252	5.46547	1.46974	6.20423	2.10792	5.4004	1.48484	5.46547	1.43611	5.46547	1.41853	6	1.5623	7.57778	2.83662	6.93934	1.52935	9.05606	2.69797	7.42523	1.14812	7.42523	1.14812
5.48228	1.77366	5.48228	1.48654	6.22269	2.12011	5.41702	1.49934	5.48228	1.44491	5.48228	1.43346	6.01381	1.56878	7.5964	2.8507	6.96116	1.53748	9.07788	2.71007	7.44865	1.15479	7.44865	1.15479
5.4991	1.78483	5.4991	1.50346	6.24116	2.13233	5.43363	1.51391	5.4991	1.45375	5.4991	1.44848	6.03243	1.57753	7.6	2.85343	6.98298	1.54564	9.0997	2.72216	7.47207	1.16148	7.47207	1.16148
5.51592	1.79604	5.51592	1.5205	6.25962	2.14458	5.45025	1.52857	5.51592	1.46261	5.51592	1.4636	6.05105	1.58631	7.61502	2.86479	7	1.55201	9.12152	2.73426	7.4955	1.16819	7.4955	1.16819
5.53273	1.80728	5.53273	1.53767	6.27809	2.15687	5.46687	1.54332	5.53273	1.4715	5.53273	1.47881	6.06967	1.5951	7.63363	2.87888	7.0048	1.55381	9.14334	2.74635	7.51892	1.17492	7.51892	1.17492
5.54955	1.81856	5.54955	1.55497	6.29655	2.1692	5.48348	1.55814	5.54955	1.48041	5.54955	1.49412	6.08829	1.60392	7.65225	2.89296	7.02663	1.562	9.16517	2.75845	7.54234	1.18166	7.54234	1.18166
5.56637	1.82988	5.56637	1.57238	6.31502	2.18155	5.5001	1.57305	5.56637	1.48935	5.56637	1.50952	6.10691	1.61276	7.67087	2.90705	7.04845	1.57021	9.18699	2.77055	7.56577	1.18842	7.56577	1.18842
5.58318	1.84123	5.58318	1.58993	6.33348	2.19395	5.51672	1.58804	5.58318	1.49832	5.58318	1.52502	6.12553	1.62162	7.68949	2.92114	7.07027	1.57843	9.2	2.77776	7.58919	1.1952	7.58919	1.1952
5.6	1.85261	5.6	1.6076	6.35195	2.20637	5.53333	1.60311	5.6	1.50731	5.6	1.54061	6.14414	1.6305	7.70811	2.93522	7.09209	1.58667	9.20881	2.78264	7.6	1.19834	7.6	1.19834
5.6	1.85261	5.6	1.6076	6.37041	2.21883	5.54995	1.61826	5.6	1.50731	5.6	1.54061	6.16276	1.63941	7.72673	2.94931	7.11391	1.59493	9.23063	2.79474	7.61261	1.202	7.61261	1.202
5.61682	1.86404	5.61682	1.62539	6.38888	2.23132	5.56657	1.6335	5.61682	1.51633	5.61682	1.5563	6.18138	1.64834	7.74535	2.9634	7.13574	1.60321	9.25245	2.80683	7.63604	1.20881	7.63604	1.20881
5.63363	1.8755	5.63363	1.64331	6.40734	2.24385	5.58318	1.64882	5.63363	1.52538	5.63363	1.57208	6.2	1.65728	7.76396	2.97748	7.15756	1.6115	9.27427	2.81893	7.65946	1.21564	7.65946	1.21564
5.65045	1.88699	5.65045	1.66136	6.42581	2.25641	5.5998	1.66422	5.65045	1.53446	5.65045	1.58796	6.2	1.65728	7.78258	2.99157	7.17938	1.61982	9.2961	2.83103	7.68288	1.22249	7.68288	1.22249
5.66727	1.89852	5.66727	1.67953	6.44427	2.26901	5.6	1.66441	5.66727	1.54356	5.66727	1.60387	6.21862	1.66625	7.8	3.00475	7.2	1.62769	9.31792	2.84312	7.70631	1.22936	7.70631	1.22936
5.68408	1.91009	5.68408	1.69783	6.46274	2.28164	5.61642	1.6797	5.68408	1.55268	5.68408	1.61986	6.23724	1.67524	7.8012	3.00566	7.2012	1.62814	9.33974	2.85522	7.72973	1.23624	7.72973	1.23624
5.7009	1.92169	5.7009	1.71625	6.4812	2.2943	5.63303	1.69527	5.7009	1.56184	5.8	1.73012	6.25586	1.68425	7.81982	3.01974	7.22302	1.63649	9.36156	2.86731	7.75315	1.24315	7.75315	1.24315
5.71772	1.93333	5.71772	1.73481	6.49967	2.307	5.64965	1.71091	5.71772	1.57102	6	1.92036	6.27447	1.69329	7.83844	3.03383	7.24484	1.64486	9.38338	2.87941	7.77658	1.25007	7.77658	1.25007
[truncated: 631 more rows]
